# Supplementary material for: Genetic variation for grain nutritional profile and yield potential in sorghum and the possibility of selection for drought tolerance under irrigated conditions
Source: BMC Genomics. 2023 Sep 2;24:515. doi: 10.1186/s12864-023-09613-w (PMC10474746; doi:10.1186/s12864-023-09613-w)
Supplement: Supplementary file 2 — Supplementary Material 2 [file 12864_2023_9613_MOESM2_ESM.xlsx]

## Sheet: Table S1
Table S1. Major allele frequencies, allele number, gene diversity and PIC (polymorphic information content) values distribution in the analyzed entier sorghum population polymorphism.
Replications	Major allele frquency	Allele number	Gene diversity	PIC
1	0.988465	1.34268	0.0186627	0.014519
2	0.988933	1.36109	0.0179897	0.0167267
3	0.987534	1.31584	0.0188244	0.016722
4	0.988013	1.31293	0.0168158	0.0160672
5	0.988592	1.32419	0.0169442	0.0153431
6	0.988891	1.3271	0.0189822	0.0160278
7	0.987907	1.32844	0.0180011	0.0148902
8	0.986827	1.35766	0.0178807	0.0162727
9	0.987494	1.31599	0.0180713	0.0156662
10	0.988487	1.32434	0.0180728	0.0160003
11	0.988453	1.3388	0.0185958	0.0156491
12	0.988432	1.31688	0.018888	0.0158144
13	0.988309	1.34476	0.0184339	0.015766
14	0.987973	1.31741	0.0192294	0.0157344
15	0.987846	1.31413	0.017075	0.0159081
16	0.988923	1.31949	0.0187103	0.0166369
17	0.988661	1.31003	0.0183307	0.0151918
18	0.989249	1.32851	0.0181194	0.0159469
19	0.988287	1.34081	0.0177848	0.0156891
20	0.988674	1.34342	0.0198642	0.0157061
21	0.987487	1.32016	0.0182189	0.0164602
22	0.988268	1.33075	0.0188057	0.016307
23	0.987775	1.31234	0.0173012	0.015717
24	0.988314	1.31338	0.0180185	0.0167814
25	0.98769	1.31368	0.0185951	0.0163322
26	0.988418	1.31808	0.0169845	0.0163862
27	0.988899	1.32106	0.01812	0.0163876
28	0.987492	1.34365	0.0180915	0.0156241
29	0.987965	1.35833	0.0174343	0.0163351
30	0.988035	1.32687	0.0173955	0.0163872
31	0.98869	1.33589	0.0171559	0.0166788
32	0.98799	1.32344	0.0180919	0.0159274
33	0.987752	1.33336	0.0187877	0.0154834
34	0.989033	1.34007	0.0186341	0.0159459
35	0.988501	1.36273	0.0170504	0.0165916
36	0.988354	1.33559	0.0181808	0.0156824
37	0.98804	1.32583	0.0192475	0.0159333
38	0.988902	1.3262	0.0180833	0.0162748
39	0.98866	1.34879	0.0187517	0.016312
40	0.988162	1.32605	0.0178377	0.0153825
41	0.988397	1.31867	0.0177761	0.0163411
42	0.988601	1.34141	0.0178692	0.0164084
43	0.98911	1.34596	0.0174707	0.0153043
44	0.988161	1.32031	0.0179396	0.0157583
45	0.987646	1.31428	0.0187102	0.015462
46	0.988078	1.33179	0.018156	0.016943
47	0.9881	1.33761	0.018071	0.0160423
48	0.989105	1.32233	0.0173995	0.0168479
49	0.988139	1.33597	0.0186157	0.0162011
50	0.988134	1.34678	0.0177976	0.0149699
51	0.988939	1.37018	0.0180009	0.0155622
52	0.987843	1.32426	0.018508	0.0157847
53	0.988403	1.34491	0.018147	0.0171795
54	0.987575	1.31167	0.0177938	0.0157942
55	0.988961	1.32516	0.0183193	0.0161
56	0.988096	1.34566	0.0180355	0.015455
57	0.988456	1.33157	0.017588	0.0159526
58	0.987822	1.31748	0.0178511	0.0158012
59	0.988499	1.32315	0.0183949	0.0157246
60	0.988017	1.33701	0.0173603	0.016107
61	0.988035	1.31249	0.0191255	0.0160556
62	0.987852	1.33135	0.0182964	0.0160576
63	0.988509	1.33537	0.0183612	0.0149735
64	0.988231	1.32814	0.018414	0.0162806
65	0.98835	1.30883	0.0177685	0.0154206
66	0.988497	1.33015	0.017738	0.0159642
67	0.988193	1.32575	0.0174536	0.016373
68	0.988582	1.31681	0.0178878	0.0162331
69	0.988069	1.32016	0.0178171	0.0156163
70	0.988368	1.30876	0.0177437	0.0164982
71	0.987742	1.31808	0.017597	0.0160276
72	0.988183	1.31241	0.0186199	0.0162564
73	0.988412	1.31241	0.0190659	0.0157368
74	0.988396	1.33261	0.0182811	0.0173275
75	0.988474	1.33358	0.0193596	0.0165697
76	0.987944	1.32963	0.0191531	0.0159212
77	0.988751	1.33187	0.0181735	0.0162943
78	0.989067	1.32374	0.0171303	0.0160378
79	0.9879	1.34745	0.0175317	0.0175978
80	0.98839	1.3306	0.0189375	0.0155789
81	0.987198	1.34611	0.0179901	0.0156629
82	0.988547	1.32493	0.0189732	0.0163263
83	0.98864	1.32434	0.0178258	0.0164085
84	0.988188	1.31934	0.0176374	0.0166669
85	0.987545	1.33522	0.0186381	0.0160865
86	0.98708	1.31107	0.0166713	0.0166408
87	0.987444	1.33045	0.0187986	0.0162275
88	0.988846	1.3464	0.0177654	0.0155638
89	0.988326	1.32769	0.0178642	0.0158724
90	0.987653	1.34842	0.0189642	0.0155534
91	0.987988	1.31346	0.0177114	0.0165711
92	0.988464	1.32367	0.0173348	0.0160299
93	0.987606	1.32754	0.0184305	0.015729
94	0.987889	1.39061	0.0189788	0.0154282
95	0.988299	1.34178	0.018573	0.0166644
96	0.98818	1.34543	0.0183	0.0166539
97	0.988364	1.32948	0.0184101	0.015702
98	0.988971	1.32769	0.0167578	0.0159682
99	0.987983	1.34424	0.0176234	0.0156579
100	0.988491	1.32061	0.0189698	0.0159365
Mean	0.988241	1.33016	0.0181254	0.0160312
SD	0.000477674	0.014558	0.000641007	0.000518855
2.5% l.b.	0.987198	1.31003	0.0168158	0.0149699
97.5% u.b.	0.989067	1.36109	0.0192294	0.016943

## Sheet: Table S2
Table S2. Means of the 28 traits studied in the 163 sorghum accessions, their accession number, and region of collection.
Accessions	Countries	Locations_S	Mg	Al	Si	P	S	K	Mn	Fe	Cu	B	Na	Mo	Ba	Ca	Zn	Se	Protein	TKW	TM_0DAI	TM_4DAI	TM_6DAI	TM_10DAI	DR_A	DR_B	PH	WI_6DAI	WI_4DAI	TM_Index
AElrimal	Cultivar	North Africa	1316.12	100.851	602.91	2923.18	601.688	3796.07	17.1568	47.9054	26.9274	0.322959	70.6124	0.181096	1.83537	821.457	8.16186	1.03348	7.91525	28.939	32.3	36.4	42.1	47.3	2	2	76.6	2	2	46.4396
AG8	Cultivar	North Africa	1564.07	44.0789	742.574	3549.06	976.445	3352.72	20.9274	34.305	5.00614	35.2676	1071.86	0.231447	0.661714	422.426	16.9711	0	10.0928	34.404	31.3	35.8	43.3	44.3	2	2	103.4	1	2	41.5335
Bashaeir	Cultivar	North Africa	1485.95	88.1932	636.014	2948.13	894.22	3505.61	19.974	48.1973	5.1237	0	51.1393	0.22101	0.806786	785.091	13.6391	1.48193	9.36975	32.252	32	35.3	44.2	41.7	3	2.333	111.7	1.667	2	30.3125
Botana	Cultivar	North Africa	1661.71	86.7683	719.438	3809.22	1104.09	4771.54	32.3233	56.3939	6.64031	1.03046	57.2546	0.249652	1.03419	781.7	189.534	0.509694	12.4503	14.41	31.5	37	45.3	42	2	2	97.2	1.667	2	33.3333
Gadadambalia	Cultivar	North Africa	1412.3	107.292	604.758	3256.9	765.534	3184.95	11.8866	46.8157	9.31111	0	41.2393	2.88289	0.333249	556.793	0	0	12.502	42.397	32.1	36	42.8	44.7	3	2	113.4	1.667	1.667	39.2523
Gishiesh	Cultivar	North Africa	1735.41	77.8049	650.839	3760.38	941.405	4115.41	16.7698	49.0087	8.3951	0.0675517	44.9428	0.17521	0.900671	598.478	13.4406	1.41344	12.2858	37.308	32.1	35.6	42.8	42.8	2	2	110.7	1.667	1.667	33.3333
Korokollo	Cultivar	North Africa	1625.05	85.1785	593.593	3559.27	1017.85	4225.67	16.8586	45.4232	7.66673	0	47.739	0.321795	2.33937	813.24	6.04306	1.60956	11.4705	42.673	31.5	35.3	42.7	44.2	2	2	139.6	1.333	2.667	40.3175
Tabat	Cultivar	North Africa	1425.48	94.3937	580.925	3421.07	957.21	3876.44	12.6246	48.7658	6.97981	0	64.8614	0.256089	0.902669	791.059	0	0.528928	13.2015	39.24	33.4	35.8	44.7	NA	NA	NA	88.5	NA	NA	NA
WAhmed	Cultivar	North Africa	1369.69	39.4429	607.63	2899.18	846.485	3193.89	17.5473	42.8317	2.71057	0	12.1606	0.193653	1.12784	641.978	6.46566	0.954321	9.566	30.482	37.5	35.7	45.1	43.3	3	2.333	86.4	1.667	2.667	15.4667
Yarwasha	Cultivar	North Africa	1442.52	96.0261	634.287	3410.75	975.216	3510.97	9.41073	57.3031	4.47974	0	67.149	0.400185	1.49036	841.423	0	2.11571	14.3603	22.824	32.1	35.3	41.2	47.6	2	2	105.4	1.667	2.333	48.2866
HSD 2790	Sudan	North Africa	1561.94	116.088	601.692	3651.97	1110.09	3960.22	11.3062	69.1723	7.0238	0	45.897	0.940124	0.445359	636.086	0	0.507388	14.8908	35.139	31.3	35.4	44	44.6	4	3.667	143	2	2	42.492
HSD 2809	Sudan	North Africa	1424.81	95.74	613.723	3099.17	728.516	4632.61	10.1367	40.3596	6.77423	0	52.1678	0.396358	1.76675	641.837	0	2.18795	8.3805	19.065	31.2	35.4	43.2	45.8	3	1.667	113.4	2	2	46.7949
HSD 2814	Sudan	North Africa	1629.22	88.1145	603.159	3634.23	883.679	4279.96	13.8562	50.4466	5.84196	0	55.253	0.463794	0.539973	659.878	0	0.996735	7.9835	17.009	31.8	35.8	42.6	44.2	3	1.333	94	1.667	2	38.9937
HSD 2816	Sudan	North Africa	1712.2	102.773	672.496	3963.36	841.089	4406.72	17.0002	56.763	6.65063	0	61.4749	0.253967	0.969535	707.51	0	1.09934	10.7477	9.78	32.1	35.9	43.8	44.7	3	2.667	106	2	2	39.2523
HSD 3100	Sudan	North Africa	1666.87	96.0578	590.921	3884.21	825.655	3957.67	12.3505	55.3797	6.6141	0.309241	53.9728	0.591061	0.727821	745.806	0	1.90055	11.1045	36.64	31.8	35.7	44	44.9	3	2.667	109.6	1.667	2.667	41.195
HSD 3101	Sudan	North Africa	1468.18	101.041	606.386	3364.22	768.729	4049.25	17.3453	50.8934	5.86774	0	59.4296	0.36186	1.03969	746.452	0	0	9.5875	11.28	33	35.7	40.8	42.9	3	2.667	108.9	2.333	2.667	30
HSD 3109	Sudan	North Africa	1319.58	103.226	630.492	2959.96	822.984	3971.11	14.2518	54.5215	6.73019	0	70.9252	0.337976	0.525328	801.255	0	0	9.706	25.487	32.8	35.8	43.7	42.3	3	2.667	107.6	1.667	2.667	28.9634
HSD 3112	Sudan	North Africa	1559.36	94.0084	608.794	3761.31	1016.04	3858.31	9.38586	49.0802	6.05155	0	76.5534	0.484076	0.795993	699.829	0	1.0782	10.4525	34.287	33.2	36	43	42.1	2	1.667	125.4	2	3.333	26.8072
HSD 3124	Sudan	North Africa	1307.1	108.916	637.553	3153.29	671.993	3619.58	13.5359	51.8389	6.20596	0.0144859	73.631	0.324871	0.885306	915.022	0	1.09934	7.40775	21.755	31.6	34.9	41.6	40.5	2	2	99.9	2	2.333	28.1646
HSD 3135	Sudan	North Africa	1534.87	118.965	611.953	3462.83	766.098	3653.03	16.228	48.2041	7.40147	5.16155	132.956	1.71337	3.04352	984.123	0	0	9.00225	26.691	32.8	36.3	41.9	40.9	2	2	104.8	2	2.667	24.6951
HSD 3146	Sudan	North Africa	1410.65	87.5873	265.253	3283.29	942.711	3273.73	12.6406	61.5218	7.57074	0.745871	57.3883	0.674623	0.708352	704.105	11.1413	0	9.71775	34.143	30.4	35.9	43	43.8	2	2	128.3	1	2	44.0789
HSD 3147	Sudan	North Africa	1388.15	39.5354	609.213	2984.89	704.183	4132.88	13.8372	27.8864	2.99111	37.5479	1140.17	0.239413	0.193389	442.096	0	0.502837	7.3755	14.907	31.3	35.7	42.3	41.6	2	2	111.1	2	2.333	32.9073
HSD 3149	Sudan	North Africa	1371.47	41.3524	643.26	3319.76	662.33	3534.66	12.7191	55.7329	3.43178	36.7515	1085.22	0.108114	0.0914926	256.625	0	0	9.28	28.327	32.7	36.3	46.1	42.4	2	2	94.8	1.667	3	29.6636
HSD 3178	Sudan	North Africa	1554.47	128.45	655.516	3621.53	812.591	4357.66	14.3253	49.623	9.36735	3.32737	70.4857	0.418273	0.591492	767.012	0	0	9.10675	15.583	32.1	35.8	43.4	44	2	2	107.3	1.667	2	37.0717
HSD 3199	Sudan	North Africa	1815.45	260.231	639.165	4270.5	1124.97	3621.78	11.7743	47.3048	6.399	2.7681	65.6924	0.941551	0.98734	758.582	0	0.557874	11.9433	22.325	32.2	35.1	41.5	46.4	2	1.333	103.2	1.333	1.667	44.0994
HSD 3214	Sudan	North Africa	1402.29	106.627	619.495	3265.49	974.744	3004.55	13.6085	46.1261	5.168	1.40988	60.4705	0.573014	0.502959	698.251	0	1.6019	10.7915	26.721	33.5	35	42.4	43.2	3	2.333	111.7	2	2	28.9552
HSD 3243	Sudan	North Africa	1414.76	202.317	635.618	3103.61	839.029	3029.79	13.3005	55.2708	6.4142	2.19842	63.2932	0.19607	0.889944	702.595	0	0	11.3102	61.043	32.5	34.7	43.6	44.4	2	2	134.4	1.667	3	36.6154
HSD 3246	Sudan	North Africa	1398.68	125.558	540.118	3193.4	721.309	3521	11.9582	45.6631	10.2698	0.906914	59.7467	0.367491	0.978412	689.188	0	0	8.723	29.845	32.5	35.6	42	43.6	2	1.667	101	1.667	2	34.1538
HSD 3255	Sudan	North Africa	2209.29	105.251	636.107	5220.61	1304.68	5452.01	24.7477	70.0577	6.22447	0.959261	64.6669	0.407535	0.694842	653.177	0	0.987953	10.2892	26.465	33.3	35.8	41.4	43.8	3	2	113.2	1	2	31.5315
HSD 3261	Sudan	North Africa	1562.38	104.844	676.79	3379.19	614.042	4622.87	27.1355	50.4324	8.17948	0.723799	60.6756	0.287219	0.75017	874.939	0	2.20951	8.71675	14.592	31.3	35.6	43.1	45.3	3	2.333	113.1	2	2.333	44.7284
HSD 3262	Sudan	North Africa	1422.78	106.467	596.128	3289.07	841.12	3517.95	13.7276	49.9134	5.77105	0.284656	66.4287	0	0.851681	725.588	0	0	10.977	44.763	NA	NA	NA	NA	NA	NA	NA	NA	NA	NA
HSD 3263	Sudan	North Africa	1551.67	43.9528	598.02	3502.15	691.084	5056.67	25.2645	24.9149	4.89897	36.0084	1102.98	0.168462	0.211621	381.958	0	1.03348	6.9115	15.212	32.4	35.1	43.5	42.7	3	2.667	115.6	2	2.667	31.7901
HSD 3264	Sudan	North Africa	1594.2	44.7652	586.457	2984.74	951.15	3158.92	18.4675	39.4474	4.90125	35.5046	1102.63	0.542572	0.25444	307.115	0	1.95013	10.999	30	32.4	35.1	41.6	44.4	2	2	133.8	1.333	2	37.037
HSD 3443	Sudan	North Africa	1657.08	45.5664	620.633	3883.82	1075.22	4706.42	29.1723	35.737	5.37044	40.4826	1190.41	0.388242	0.735595	377.581	0	0	11.6395	17.577	32	35.5	41.3	41.7	3	2.667	115.1	1.333	2	30.3125
HSD 3459	Sudan	North Africa	1569.66	70.3865	600.986	3534.5	879.307	3561.12	13.3338	26.8684	5.54655	39.788	1208.11	0.302861	0.294262	337.075	0	3.41273	8.4225	28.139	33	35.3	44.7	43.4	3	2.667	97.2	1.667	2.333	31.5152
HSD 3494	Sudan	North Africa	1567.89	94. 04	554.294	3502.78	752.436	4757.39	16.9627	27.9999	4.53232	37.116	1123.74	0.207645	0.200117	432.246	0	0.930562	8.5795	35.088	30.8	35.8	43.3	45.2	3	2.333	98.4	1.333	2.333	46.7532
HSD 3503	Sudan	North Africa	1728.95	34.3754	323.652	4109.14	926.552	5183.02	20.1679	37.9371	7.83652	43.3476	1281.64	0.117287	0.271995	477.185	161.796	0	13.1047	18.755	31.7	35.5	43.1	41.5	3	2	103.9	1.667	2.333	30.9148
HSD 3924	Sudan	North Africa	1346.18	46.5491	547.993	3116.13	661.802	4468.59	14.8031	23.1913	5.18596	38.8756	1129.81	0.0809612	0.249754	421.3	0	1.01939	8.34575	42.806	31.9	35	44.1	42.6	3	2	106.4	1.333	2	33.5423
HSD5091	Sudan	North Africa	1344.44	83.3773	246.348	3112.4	814.517	3421	15.6537	42.049	3.78389	36.892	1090.03	0.484277	0.3135	348.091	7.82125	0.546989	10.9108	32.508	NA	NA	NA	NA	NA	NA	NA	NA	NA	NA
HSD 5092	Sudan	North Africa	1239.83	66.6032	587.176	2632.17	677.202	3375.66	15.7374	36.4486	3.48143	35.6051	1092.13	0.143796	0.662613	305.282	0	2.6955	10.1225	15.881	33	35.8	42.1	43.6	3	2	154	1	2	32.1212
HSD 5114	Sudan	North Africa	1360.77	67.1002	617.114	3107.36	718.099	3800.03	14.1025	49.678	10.2588	39.4944	1201.54	0.396785	0.109167	396.317	2.79714	3.60059	8.16267	29.739	32.6	35.3	41.4	41.5	2	2	176	1	2	27.3006
HSD 5116	Sudan	North Africa	1591.61	60.0475	622.614	3751.09	909.202	4266.35	11.2064	42.2674	4.93904	40.2389	1218.08	0.362979	2.15906	419.182	0	1.5574	12.067	24.481	32.2	35.8	42.6	44.5	2	2	120.7	1.333	2.667	38.1988
HSD 5122	Sudan	North Africa	1769.75	51.0308	624.733	3848.62	1061.43	4374.13	14.6111	34.5381	9.55275	43.3923	1297.66	0.472048	0.234763	685.115	0	1.04309	12.4085	34.727	33.5	36.5	42.8	42.2	2	2	151.7	1	2	25.9701
HSD 5405	Sudan	North Africa	1694.27	46.5536	600.382	4056.46	742.046	4740.81	18.4145	40.077	4.5962	38.626	1155.8	0.23937	0.202087	428.065	0	2.02955	9.876	39.522	31.8	35.1	40.5	39.7	2	1.333	119.8	1.667	2.333	24.8428
HSD 5585	Sudan	North Africa	1486.21	43.2422	600.419	3549.03	749.548	3437.41	10.0419	31.5245	29.7758	39.3191	1166.92	0.476697	0.275356	356.746	0	0	8.287	39.287	33.4	36.3	42.5	45.7	2	2.333	95.4	1.333	2.333	36.8263
HSD 5612	Sudan	North Africa	1621.17	47.8578	624.727	3617.73	880.524	4054.62	15.7913	37.3773	4.25746	37.1387	1114.08	0.383197	0.491835	448.34	0	1.06287	10.517	41.638	31.8	35	42.3	43.3	2	2	106.7	1	2	36.1635
HSD 5622	Sudan	North Africa	1483.66	50.11	625.023	3342.53	830.07	4437.44	13.5324	29.9668	4.22213	33.6546	1086.81	0.274438	1.55995	405.989	0	1.58678	7.5295	34.7	31	35.7	40.9	46.4	2	2	105.2	1.333	2	49.6774
HSD 5652	Sudan	North Africa	1628.46	80.082	653.238	3806.78	1017.76	4552.4	10.9705	29.8111	8.85761	36.5634	1134.37	0.578601	0.489687	366.627	5.6679	0	11.7822	25.62	31.4	35.5	43.2	42.8	2	2.333	104.1	1.667	2.333	36.3057
HSD 5657	Sudan	North Africa	1531.75	42.8222	615.476	3736.41	1037.86	3795.47	10.2145	46.4129	5.82234	35.7215	1114.93	0.660553	1.27085	416.487	0	1.57933	9.0545	33.067	32.6	35.6	42	43.4	2	2	113.9	1.333	2	33.1288
HSD 6374	Sudan	North Africa	1568.95	56.1115	587.86	3834.91	821.402	3575.7	15.5243	34.0271	3.60659	33.1612	1098.11	0.33434	1.06477	412.854	0	0	9.74225	31.802	32	35.2	44.8	43.8	2	2	100.9	1.333	2.667	36.875
HSD 6396	Sudan	North Africa	1632.98	46.565	603.102	3884.07	1181.9	3318.4	9.60101	47.664	9.43461	39.9728	1197.8	0.62423	0.261137	380.421	1.3933	1.4626	12.4985	32.138	33.4	35	42.9	43.6	2	2.333	127.8	1.667	2.667	30.5389
HSD 6425	Sudan	North Africa	1447.35	57.5235	272.094	3052.85	977.708	3360.63	14.1519	57.3944	2.55578	0	41.2134	0.511486	1.73396	745.458	0	0	8.18375	33.033	31.1	35.4	42.5	45	2	1.667	137.9	1	2.667	44.6945
HSD 6427	Sudan	North Africa	1398.87	60.4108	574.053	3406.07	978.83	3281.84	9.56154	50.8501	3.59147	0.145291	40.7828	0.343698	25.671	850.306	0	2.00237	9.37225	29.127	32.6	35.7	42.8	45.4	2	2	121.9	1.333	2.333	39.2638
HSD 6436	Sudan	North Africa	1711.07	49.887	650.987	3962.33	1137.61	4133.11	18.6492	54.1265	1.50727	0	29.6515	0.559042	0.1916	868.877	0	0	12.5597	37.373	32.8	35.5	43.3	43.9	2	2.333	145.4	2	2.667	33.8415
HSD 6437	Sudan	North Africa	1868.68	47.0915	551.804	4356.11	1133.91	3652.67	13.7575	46.6676	4.92807	0	10.3196	0.526277	0.173583	563.961	0	0.46722	12.6975	35.724	31.8	35.4	43.3	43.6	2	2.333	105.1	1.333	2	37.1069
HSD 6438	Sudan	North Africa	1559.54	41.0643	642.711	3773.12	964.642	3452.92	15.2726	42.8412	1.81301	0.559499	11.8421	0.349118	0.0774836	529.758	0	1.5574	11.7662	27.342	32.7	35.3	43	45.7	2	2	144.2	1	2.333	39.7554
HSD 6439	Sudan	North Africa	1266.62	38.7477	534.833	3036.73	787.39	3112.7	12.3307	38.1051	2.21219	0	9.97765	0.158193	0.260336	468.493	0	0.461451	10.1105	29.315	34.2	35.3	43.4	42.9	2	2	119.2	1.667	2	25.4386
HSD 7126	Sudan	North Africa	1514.64	50.2291	584.296	3369.98	721.673	4307.17	12.2084	44.5378	2.66325	0	9.24935	0.218895	0.482312	607.254	0	2.06696	8.751	21.957	32.9	35	44.3	44.2	2	1.667	117.6	1	2	34.3465
WSC 01	Japan	East Asia	1063.82	33.6931	382.478	2456.05	847.959	2510.32	11.2249	22.5353	4.60991	51.7231	1147.04	2.29115	0.155837	92.5665	13.9899	1.08867	10.2035	16.787	34.1	35.3	42.9	41.5	3	3	160.8	1.333	3	21.7009
WSC 02	Japan	East Asia	1343.8	31.6877	424.554	2921.43	673.064	4242.73	14.961	19.3109	4.89364	48.5678	1200.09	1.50772	0.235179	237.104	22.6174	0	7.10475	18.125	32.6	34.7	41.6	41.6	3	3	153.1	1.333	2	27.6074
WSC 03	Japan	East Asia	2029.31	33.1896	406.032	3361.09	1179.3	3042.35	23.332	40.7687	6.13252	50.0052	1173.71	1.14004	1.34046	267.442	33.5078	0	12.4618	13.554	33.2	35.7	43.4	44.7	3	3	135	2	2.333	34.6386
WSC 04	Japan	East Asia	1428.67	31.6866	388.833	3309.96	924.929	3342.77	16.9211	25.7301	3.95525	47.2475	1116.49	1.81924	0.337123	126.765	20.7213	1.60956	11.728	23.88	31.1	35.9	43.4	43.2	3	3	160.9	1.667	1.667	38.9068
WSC 05	Japan	East Asia	1430.74	49.9751	428.589	3199.21	987.721	3597.08	18.3028	29.7842	4.07518	47.7223	1203.28	0.638432	2.99042	111.515	20.3443	0	10.0527	16.195	32.1	36.3	42.8	45.4	2	2	142.1	2	2	41.433
WSC 06	Japan	East Asia	1055.28	35.2496	413.454	2310.92	866.076	3835.68	14.0923	19.5071	3.49231	48.5249	1199.68	1.46009	0.376165	156.675	14.6987	0.509694	8.49625	15.286	33.3	35.5	43.6	45.5	4	3.333	172.6	1.333	2	36.6366
WSC 07	Japan	East Asia	1491.66	35.2984	437.441	3576.47	1208.33	3244.22	34.484	25.9968	8.79896	48.8191	1175.27	0.583385	2.44104	454.395	26.9257	0	11.173	11.554	32	35.8	42.1	44.5	4	4	126.7	1.667	2.333	39.0625
WSC 08	Japan	East Asia	1612.22	35.9896	469.398	3765.12	1138.16	4291.9	34.3974	25.0261	11.9441	47.2907	1195.74	0.528798	1.93475	360.171	54.0355	0.541704	10.5625	17.559	33.6	35.1	43.5	41.9	3	2.333	134.4	2	3.333	24.7024
WSC 09	Japan	East Asia	1795.29	31.9749	458.88	3858.51	1240.97	3436.65	23.6872	61.9954	7.41965	44.387	1125.02	0.722135	1.4267	230.226	112.879	0	13.9305	14.647	33.2	35.3	43.5	40.9	1	1.333	144.7	1	1.667	23.1928
WSC 10	Japan	East Asia	1496.72	40.3456	457.024	3260.63	781.539	3460.9	10.9183	30.358	6.97072	43.6814	1142.22	1.5544	0.251346	150.351	38.6869	0	9.114	8.276	33.3	36.6	42.9	40.2	2	2	195.8	1	3	20.7207
WSC 11	Japan	East Asia	1460.62	29.8723	448.669	3376.24	896.364	4057.39	17.0684	22.6633	6.0531	45.8662	1142.98	0.477115	0.923455	221.226	34.3451	0.970846	11.2843	16.447	31.7	35.4	43.6	45.2	3	3	141.8	1.667	2	42.5868
WSC 12	Korean Peninsula	East Asia	1573.27	109.831	439.48	3600.38	935.933	3838.19	11.4698	30.3689	4.56082	41.3169	1117.68	0.874493	0.390679	140.683	18.4339	0	10.4485	22.395	32	35.2	43.3	43.1	2	1.667	126.7	1.333	2	34.6875
WSC 13	Korean Peninsula	East Asia	1782.88	32.9033	475.578	3942.17	1128.51	3283.94	22.0186	35.9098	3.85636	41.9981	1115.44	0.606952	0.21477	200.934	27.6219	0	12.7383	16.625	31.5	35.9	42.3	44.6	2	2	130.7	1	1.667	41.5873
WSC 14	Korean Peninsula	East Asia	1423.72	33.3285	445.53	2676.91	780.357	2929.02	16.1318	20.1148	2.6488	39.5724	1096.63	0.373429	0.61752	165.837	9.91985	0.528928	8.3105	13.85	33.1	35.9	42.2	46.5	4	3	120.6	1	2.333	40.4834
WSC 15	Korean Peninsula	East Asia	1372.35	35.1664	424.757	3130.16	782.06	3149.79	10.8647	30.1802	4.44253	40.1245	1159.47	0.773811	0.291557	164.261	24.5447	0.512021	9.47375	20.042	33.1	35.6	43.1	43.8	2	2	162.3	1	1.667	32.3263
WSC 16	Korean Peninsula	East Asia	1626.31	33.51	429.707	3650.86	932.16	4167.89	16.8274	37.8853	4.8396	42.6203	1162.79	1.26869	0.275146	188.78	206.068	0	10.064	15.234	36.1	35.1	42.7	41.1	2	2	166.9	1	2	13.8504
WSC 17	Korean Peninsula	East Asia	1584.72	32.5332	455.078	3679.68	841.025	3690.85	13.1354	30.9195	3.17981	42.4099	1136.28	0.520647	0.447521	143.831	27.679	0.51437	11.4725	23.724	31.8	35.4	42.5	41.3	2	2	184.7	1	1.333	29.8742
WSC 18	Korean Peninsula	East Asia	1454.62	40.3903	448.29	2998.65	922.887	3227.24	20.6859	55.9934	4.82671	41.8687	1169.97	0.341722	0.377591	205.159	257.466	0	10.7788	17.866	33.6	35.8	43.5	42.2	3	2.667	132.1	1	2	25.5952
WSC 19	Taiwan	East Asia	1834.67	34.4577	493.646	4105.43	921.779	3995.45	24.4586	36.2516	5.8018	41.7394	1136.28	0.347849	0.215423	286.781	34.2701	0.546989	10.217	16.352	33.7	36.1	45	42.9	3	2	183.8	1	2	27.2997
WSC 20	China	East Asia	1244.14	35.0296	472.281	2577.06	732.84	2792.73	11.7914	17.3808	2.4443	39.3366	1088.39	0.206338	0.279143	134.608	11.3303	1.64901	8.6615	15.265	33.4	35.7	46.6	42.8	2	1.667	126.7	1	2	28.1437
WSC 23	China	East Asia	1657.83	42.9739	459.306	3585.21	1109.54	3126.81	10.3829	29.5191	3.6308	3.79359	34.0316	1.41818	1.85271	36.6408	560.51	5.28928	12.5062	19.779	31.4	35.6	42.7	47	3	2.667	127.3	2	2.667	49.6815
WSC 24	China	East Asia	1452.62	80.3741	476.988	3177.22	1161.26	3591.26	15.0989	45.2125	2.07811	3.16182	93.5223	0.551258	0.494395	217.542	26.801	0	11.4545	17.596	31.3	35.5	43.8	44.2	2	2	157.3	1.333	2.333	41.2141
WSC 25	China	East Asia	1446.32	31.9508	447.636	3078.87	1000.94	3009.88	15.7895	33.7329	2.27613	2.56343	37.387	0.306529	0.327848	118.908	28.3971	0	12.3428	23.898	32.4	36.2	44.7	44.1	3	2	173.2	1.333	2.333	36.1111
WSC 26	Cambodia	South Asia	1258	57.4628	432.116	2742.07	957.819	3014.61	11.6696	58.6249	1.27635	2.20549	26.0885	0.209368	0	57.3411	34.2232	0	10.868	26.218	32.5	35.5	41.5	43	3	3.333	140.6	2	2.667	32.3077
WSC 27	Myanmar	South Asia	1836.7	43.1088	426.568	3767.26	1142.41	3721.39	21.7875	32.2476	3.25029	2.49341	27.5845	1.00884	0.831923	83.592	91.2646	0	12.7048	14.925	32.8	36.2	42.1	43.4	4	2.667	158.6	1.667	2.667	32.3171
WSC 28	India	South Asia	1344.71	32.2328	403.47	3129.45	828.779	3611.68	14.4013	28.4023	0.202993	1.81212	24.7863	0.53392	0.199969	110.138	7.03737	1.52216	11.555	26.955	31.1	35.8	43.7	44.9	2	2	128.4	1.667	2	44.373
WSC 29	India	South Asia	1450.49	28.8536	455.14	2604.03	998.346	2744.94	8.94138	64.6612	14.3712	0.814963	28.6215	0.230727	0	50.0933	0	3.60059	11.3405	15.773	33.1	35.8	43.8	43.8	3	2.667	166.3	2	2.333	32.3263
WSC 30	India	South Asia	1972.62	34.1012	462.765	3917.15	1123.49	3381.62	14.8899	74.3744	10.6927	1.52538	27.8334	0.475384	0	70.8459	0	1.05786	13.893	31.72	32.8	35.3	44.4	42.3	3	3	180.4	2	1.667	28.9634
WSC 31	India	South Asia	1625.73	89.2358	499.473	3623.59	1206.64	3126.79	11.2304	61.0928	21.4008	2.94479	32.2297	0.885147	0.201268	130.964	0	0	11.4965	20.529	30.9	35.1	43	42.9	2	2	197.6	2	2.333	38.835
WSC 32	India	South Asia	1754.19	32.8395	453.018	3524.03	964.259	3229.29	20.6249	60.1801	7.4588	2.63276	24.2788	0.388207	0.0157328	134.365	0	0.528928	11.3665	14.82	32.5	36.2	44.7	45.7	2	2	192.3	1.667	2.333	40.6154
WSC 33	India	South Asia	1797.79	30.8319	493.922	3953.72	1007.82	4012.37	21.6656	67.9079	10.596	1.68436	26.2666	1.34485	0.41264	134.115	0	2.96386	11.3372	18.17	31.7	35.2	42.7	44.5	2	1.667	124.6	1	2	40.3785
WSC 34	India	South Asia	1917.46	44.457	446.232	3992.44	1070.12	2894.66	24.353	55.8658	10.7918	2.02814	137.139	0.496798	1.11228	212.279	0	0	13.4842	20.754	32.5	36.3	46.2	41	3	2	165.3	1.667	2.667	26.1538
WSC 35	India	South Asia	1232.26	36.0211	413.484	2173.03	889.955	3168.63	12.4064	32.0804	0.85886	1.39034	25.6728	0.384972	0	76.9838	0	0.505102	10.6915	13.638	32.8	35.5	41.8	44	3	2.333	197.3	1.333	2.333	34.1463
WSC 36	Pakistan	South Asia	1864.16	43.3671	492.523	4104.53	977.344	3721.23	19.8113	33.7605	2.08094	1.56971	28.4253	0.715395	0	87.5581	0	0	11.8075	22.403	31	36.3	41.8	41.7	1	1.333	190.3	1	2	34.5161
WSC 37	Pakistan	South Asia	1394.23	35.5391	471.582	2789.55	935.661	2160.99	19.816	62.4181	7.14939	1.60741	27.1673	0.281893	0.111048	87.5235	0	1.04797	11.135	23.363	31.5	34.5	41.2	42.5	1	1	168.3	1	2.667	34.9206
WSC 38	Pakistan	South Asia	1594.4	34.3667	449.813	3111.2	862.714	3196.09	13.0681	56.2462	5.62278	1.44407	27.0084	1.66217	0	166.338	0	1.08341	12.5802	27.505	32.2	35	42.8	44.2	1	1.333	175.7	1.333	2.333	37.2671
WSC 39	Pakistan	South Asia	1884.49	35.3492	445.511	4082.16	981.847	3247.68	17.2318	69.2126	6.48122	1.32285	31.7246	0.42052	0.11406	115.666	0	0	12.6312	39.067	31.1	35.3	43	45.1	2	2	123.9	1	1.333	45.0161
WSC 40	Pakistan	South Asia	1631.35	37.0286	448.719	3060.49	952.944	2643.53	15.5941	58.1177	5.34388	1.23981	39.507	0.156594	0	146.71	0	1.58678	12.1672	23.328	33.6	34.9	42.2	45.6	2	1.667	174.4	1	2	35.7143
WSC 41	Pakistan	South Asia	1708.03	28.393	417.545	3561.57	1018.98	2746.88	14.3225	62.0295	6.06054	1.25176	26.5045	0.231832	0	116.206	0	0.406278	13.1865	22.445	32.2	35.1	42.9	44.5	1	1.333	178.6	1	2	38.1988
WSC 42	Pakistan	South Asia	1272.19	76.2758	452.702	2535.93	772.85	2689.61	10.9209	52.9231	9.88715	2.43689	29.559	0.411893	0	70.6199	0	0.485423	9.13375	15.132	32.7	35.5	43.9	42.6	2	2.333	173	1	2.333	30.2752
WSC 43	Pakistan	South Asia	1949.72	40.74	520.092	3468.48	1093.79	3104.23	17.8263	57.551	3.87717	5.82972	30.3941	0.161299	2.85876	78.0188	0	2.6955	10.5723	20.829	31.2	35.5	43	42	2	2	213.2	1.667	3.333	34.6154
WSC 44	Pakistan	South Asia	1474.54	32.9411	496.023	2547.34	861.944	2288.88	12.9622	31.4497	0.13042	2.64563	29.0843	0.757077	0	130.666	6.22958	0.521547	10.713	18.702	32.9	35.7	43.8	43.8	2	2.333	168.1	1.333	2.667	33.1307
WSC 45	Pakistan	South Asia	1591.84	42.4676	495.521	3176.87	878.929	2994.28	15.3442	61.4044	9.99491	1.46815	25.5555	0.333395	0	113.793	0	0	10.655	30.918	32.3	36	43.5	44.4	1	1.333	193	1.667	1.667	37.4613
WSC 46	Pakistan	South Asia	1965.37	36.4814	470.963	4551.9	1083.26	3383.65	20.3436	65.2202	9.69854	3.60393	31.3511	0.686308	0	208.896	3.05331	0	14.9395	18.929	32.5	35.4	42.3	44.3	2	1.667	150.4	1.333	2	36.3077
WSC 47	Pakistan	South Asia	1826.69	36.0229	464.887	3529.31	898.867	4476	18.9142	69.7098	9.14358	3.77616	36.2576	0.34281	0.6689	250.905	3.06107	0.975067	11.9855	23.26	32.2	35.6	41.8	44.2	1	0.667	127.7	1.333	2	37.2671
WSC 48	Pakistan	South Asia	1746.77	40.1047	483.338	3569.46	992.806	3430.6	19.0836	66.7642	9.73401	2.59444	27.8723	0.628786	0	286.662	0	0	15.2065	31.708	32	35.5	42.3	43.2	1	1	121	1.667	2	35
WSC 49	Afghanistan	South Asia	2203.3	31.8001	483.579	3647.03	889.11	3760.31	37.3198	72.7126	12.0675	5.67308	31.8016	0.457037	2.28048	517.472	9.43101	0	11.2282	24.702	31.6	35.6	43.4	45.4	1	1	131.6	2	2.333	43.6709
WSC 50	Afghanistan	South Asia	2402.44	33.1191	462.979	3855.95	958.87	4249.15	48.7468	63.7815	8.27127	5.54116	33.9442	0.218197	1.86652	448.286	0	0	12.1785	19.449	32.8	35.4	42.9	41.7	1	1.333	137.3	1.667	2.333	27.1341
WSC 51	Bangladesh	South Asia	2220.62	30.7757	573.088	4098.1	1127.14	2551.85	29.4512	39.5907	5.62224	37.41	1119.06	0.927731	0.270169	207.672	0	2.19868	12.756	20.283	31.6	35.5	44.3	43.5	1	1	150.3	1.667	2.667	37.6582
WSC 52	Nepal	South Asia	1874.75	33.6928	537.692	3966.65	1279.27	3272.09	13.859	57.5049	3.42671	39.0581	1121.1	0.653062	0.15558	253.942	0	0	12.8012	21.591	34.5	34.9	42.2	46.5	1	1	134.6	1.667	2	34.7826
WSC 53	Nepal	South Asia	1087.57	31.4816	564.545	2263.17	756.734	3660.05	15.636	48.2362	4.55532	38.2071	1121.84	3.30308	0	163.191	0	1.0782	8.32475	21.795	32.6	35.6	42.5	43.6	1	1.333	102.3	1.333	1.667	33.7423
WSC 54	Iran	West Asia	1731.46	32.678	574.733	3576.7	1056.67	3632.28	16.08	67.9365	6.81596	39.698	1161	0.209092	0	142.535	0	0	10.8842	24.042	31.8	34.6	43.3	43.9	2	1.667	123	1	2.333	38.0503
WSC 55	Israel	West Asia	1205.27	393.551	661.058	2959.92	622.652	3607.1	10.2032	70.9358	4.93925	37.8108	1151.84	0.613027	0.0756253	169.07	0	0	7.02	20.859	32.5	35.2	42.6	42.7	1	1.333	67.4	1.667	2.333	31.3846
WSC 56	Chad	Central Africa	1499.97	32.1645	572.399	3625.05	1064.23	3460.11	18.6246	63.0474	5.86036	38.5252	1130.11	0.326788	0.342037	320.66	22.1314	0	11.8613	17.728	32.1	35.3	44	44	1	0.667	146.1	2	2	37.0717
WSC 57	Chad	Central Africa	1454.25	31.6737	531.739	3570.72	989.477	3452.54	19.5166	46.8788	8.62236	39.054	1059.68	0.679236	2.91334	191.643	38.0627	0.502837	12.2215	25.746	33.5	35.5	44.9	43.1	2	2	174	2	2.667	28.6567
WSC 58	Chad	Central Africa	2027.94	32.2827	555.684	3955.54	1522.89	3170.2	29.0814	41.954	7.69664	40.0438	1099.85	2.20196	1.47115	462.536	28.8997	0	14.9557	24.519	32.1	36.1	43.7	45.3	1	1.333	155.9	2	2.333	41.1215
WSC 59	Lesotho	South Africa	1675.69	29.4557	552.564	3417.58	952.599	2404.29	23.2897	48.0291	3.14441	36.5835	1091.12	0.270563	0.954666	181.787	22.7197	0	10.447	18.533	31.9	35.8	43.2	42.6	2	2	162.8	1.333	2.667	33.5423
WSC 60	Lesotho	South Africa	1501.73	30.1441	546.749	3023.57	969.934	2984.47	13.9825	40.6463	3.29842	34.3567	1060.28	0.426418	0.382843	173.818	18.0272	0.539099	10.9895	29.041	32.1	35.5	42.2	44.9	2	2	177.7	1.333	2.667	39.8754
WSC 61	Lesotho	South Africa	1848.82	27.9029	249.077	3828.86	952.155	3038.8	19.5081	49.9698	7.20999	38.5332	1101.98	0.775645	0.999608	166.327	28.7031	1.40752	10.6605	25.862	31.6	35.6	41.4	41.6	2	2	146	1.333	2.667	31.6456
WSC 62	Morocco	North Africa	1563.7	34.7334	499.46	3372.93	795.261	3423.49	10.9813	55.1269	6.55894	39.2102	1163.07	0.742715	0.0530164	153.962	0	0	6.9765	21.906	31	35.9	42.4	41.9	2	2	152.1	1	1.667	35.1613
WSC 63	Morocco	North Africa	1217.49	33.2866	586.198	2219.92	912.66	3326.48	20.5707	68.0064	2.57609	38.6541	1184.1	0.0896778	0.200723	332.155	13.9432	4.09617	8.9165	14.701	32.3	34.9	42.3	43.6	2	2	125.3	1	2	34.9845
WSC 64	Morocco	North Africa	1777.64	33.8894	569.215	3339.87	1079.41	3638.13	23.1251	55.6047	6.39646	38.4216	1103.18	0.245115	1.01198	199.93	37.7834	0.509694	10.5525	23.147	31.8	36.6	42.9	44.3	2	2	117.1	1.333	2.333	39.3082
WSC 65	Morocco	North Africa	1691.18	37.5527	558.476	3653.56	1029	3515.74	24.3855	53.8536	7.33194	41.4289	1132.68	0.502816	1.4327	438.27	220.678	1.58678	9.70325	18.461	33.2	35.5	46.1	45.9	2	2	214.6	1	1.667	38.253
WSC 66	Morocco	North Africa	1392.72	144.19	620.598	2960.95	752.456	3711.95	17.3375	43.6339	6.28793	43.4441	1222.49	0.565336	2.7147	163.675	39.1532	2.12574	9.80175	17.156	31.4	35.8	41.8	44.6	2	2	183.1	1.667	2.333	42.0382
WSC 67	South Africa	South Africa	1385.41	34.1783	509.821	2672.22	986.755	2785.71	17.6122	57.1284	2.87585	39.5218	1177.87	0.176267	0.718491	117.525	15.1621	1.08867	10.0482	19.151	33.4	35.7	42.6	40.6	2	1.667	163.3	2	3	21.5569
WSC 68	South Africa	South Africa	1524.43	35.4374	557.825	3466.5	825.026	3166.39	16.8308	58.0371	5.75693	38.265	1099.45	0.802272	0.463695	181.211	20.6703	0	8.5865	29.94	33.2	36.2	42.8	42.6	2	2	98	1	2	28.3133
WSC 69	South Africa	South Africa	1552.87	36.1319	638.544	3327.66	1122.35	3385.94	14.3134	68.0707	8.27577	38.1181	1132.69	0.488252	0	156.957	0	0.54967	12.8865	20.795	31.5	35.6	43	45.9	1	1	84.2	1	2	45.7143
WSC 70	South Africa	South Africa	1634.38	37.5919	552.595	3408.55	934.949	2783.41	17.6147	52.2374	5.47275	37.781	1119.16	0.343814	0.119934	152.526	0	0	9.67275	24.352	31.8	34.9	42	44	2	1.667	125.1	1.333	2	38.3648
WSC 71	South Africa	South Africa	1251.48	32.5213	580.344	2381.23	1012.5	3414.47	19.329	75.1258	2.39456	39.1013	1169.07	0.189358	0.187223	217.139	11.6181	1.5574	10.1395	15.979	31.6	35.7	43.7	46.9	2	2	122.8	1.333	2.333	48.4177
WSC 72	South Africa	South Africa	1667.7	34.8411	641.976	3227.48	1010.12	2396.79	14.3129	65.6102	4.74829	39.5022	1159.19	0.260417	1.84275	158.857	28.1409	2.18795	9.663	19.791	32.4	35.7	40.7	44.2	2	1.667	123.1	1.333	2.667	36.4198
WSC 73	South Africa	South Africa	1800.96	45.402	576.327	3822.69	1074.66	3091.67	20.1347	50.1842	7.76389	37.9561	1166.05	0.524526	0.650718	603.164	26.1021	0	10.8933	25.376	32.6	35.6	43.9	45.7	1	1.333	142.3	1	2.667	40.184
WSC 74	Central Africa	Central Africa	1356.92	118.468	634.013	3094.92	794.254	3373.18	9.67209	41.9953	2.74386	38.0831	1084.05	0.678961	0.732493	133.306	15.8461	0	10.0508	26.31	31.9	34.8	44.9	42.5	1	1.333	128.4	2	3.333	33.2288
WSC 75	Sudan	North Africa	1677.72	33.6936	561.226	3555.17	1063.75	3642.36	23.8913	0	7.14381	38.0953	1131.65	0.67008	0.727636	180.876	30.9759	0	12.0675	27.7	32.8	35.4	43.5	44.9	1	1	191.4	1.333	2.333	36.8902
WSC 76	Sudan	North Africa	1583.39	35.7353	570.476	3644.39	932.578	3270.93	8.50666	52.1012	6.52588	39.2701	1161.42	0.398646	0.227938	362.883	14.5113	1.57195	12.531	40.166	34.1	35.3	43.1	42.8	1	1.333	134.7	2	2.333	25.5132
WSC 77	Sudan	North Africa	1471.01	37.9884	604.15	3291.45	1030.82	3370.98	18.7282	48.304	2.21131	41.0382	1200.35	0.457978	0	276.018	0	3.28193	12.3815	16.51	31	35.7	44.8	44.6	1	1	87.6	1	2.667	43.871
WSC 78	Sudan	North Africa	1553.41	31.2017	498.987	3469.25	983.872	3579.07	15.2328	44.8554	2.36672	39.453	1148.41	0.875961	0	172.329	0	1.50851	10.5962	21.603	NA	NA	NA	NA	NA	NA	NA	NA	NA	NA
WSC 79	Sudan	North Africa	1628.78	30.5383	509.809	4000.96	1390.29	3838.05	10.0456	28.3168	4.49193	40.4639	1155.74	0.291615	0.0101316	228.649	0	1.55022	13.4215	32.363	31.9	35.7	41.9	46	2	1.333	128.9	2	2.667	44.2006
WSC 80	Sudan	North Africa	1568.55	53.2772	473.635	3497.29	942.828	3429.62	6.90562	49.4121	5.54859	37.0716	1057.54	0.469704	0	138.308	56.6681	1.95865	12.3023	34.663	30.6	35.6	44	45.3	2	1	140.7	2	2.333	48.0392
WSC 81	Sudan	North Africa	1480.61	37.0083	505.029	3458.61	927.393	3399.16	8.57229	26.4761	3.34561	39.0974	1135.55	0.720477	0	190.747	0	0.51437	12.627	22.499	32.5	36.2	41.1	42.5	3	3	126.1	2	2.333	30.7692
WSC 82	Sudan	North Africa	1711.75	32.7762	473.621	4230.83	1171.29	3443.4	14.9885	53.9696	8.47458	36.8563	1073.95	0.36093	0.582962	169.781	0	0.992325	14.3165	24.45	32.2	35.7	44	43.9	3	2.333	145.4	2	2.333	36.3354
WSC 83	Sudan	North Africa	1111.52	41.8373	508.003	2681.21	618.164	3482.78	10.4464	30.8776	5.74971	38.1675	1106.55	0.481759	0.0532615	818.869	0	0.987953	7.478	25.493	32.2	36.1	43	45.1	2	2	126	2	2	40.0621
WSC 84	Sudan	North Africa	1637.8	43.1041	485.792	3802.29	989.556	3609.04	12.3358	35.8611	10.3276	38.6108	1087.73	0.556376	0	210.161	4.87016	0	10.7342	22.921	31.9	36.4	44.8	43.2	2	1.667	120.8	2	2.667	35.4232
WSC 85	Sudan	North Africa	1736.07	41.0942	557.568	3885	963.884	3947.41	21.2776	37.6355	4.92789	42.4425	1172.86	0.376964	0.144621	287.194	0	0.487533	14.8315	24.661	32	35.6	42.5	44.8	3	2.667	174.9	2	3	40
WSC 86	Sudan	North Africa	1423.62	35.2	472.331	3327.45	1090.27	3107.29	10.8699	34.2803	2.05287	33.0918	976.224	0.373452	0.255754	174.134	0	2.35573	11.9775	21.973	31.6	35.8	43.6	44.1	3	2	138.1	2	3	39.557
WSC 87	Nigeria	West Africa	2032.53	34.9986	525.096	3557.58	1091.16	2673.83	37.9665	45.5416	5.28333	45.7378	1315.7	0.600173	1.13377	1091.48	0	1.11022	11.577	9.087	33.2	35.1	41.7	41.3	3	2.667	211.1	2	2	24.3976
WSC 88	Nigeria	West Africa	1786.94	28.9977	560.083	3845.55	996.852	3511.64	21.3086	43.3143	4.65785	38.0122	1126.3	0.764246	0.402856	186.752	0	0.502837	12.2797	14.631	32.7	35	41.1	41.3	4	2.667	190.3	2	2	26.2997
WSC 89	Nigeria	West Africa	1438.08	32.923	574.501	3164.12	961.486	3535.26	16.9244	33.1025	2.93774	43.6914	1245.54	0.516866	0.21625	267.399	0	0	11.2043	34.038	32.6	36	42.6	43.5	2	2	99.4	1.333	1.667	33.4356
WSC 90	Nigeria	West Africa	1556.14	36.8772	524.829	3292.93	747.276	2932.42	14.1693	31.054	7.88061	41.2756	1216.07	0.737089	0	165.804	0	0.471146	8.17325	16.021	32.7	35.6	43.2	47	3	2	135.7	2	3	43.7309
WSC 91	Nigeria	East Africa	2031.39	32.962	606.642	4222.32	1121.2	3903.69	17.5591	50.4078	9.37256	39.7338	1201.07	0.46261	4.04567	203.775	0	1.06287	13.511	22.875	35.1	35.7	42.8	44.6	3	1.667	182.8	2	2.333	27.0655
WSC 92	Uganda	East Africa	1140.76	3.05968	327.97	3539.28	790.739	4323.22	27.7582	49.2155	7.34913	0	0	0.538935	0.158276	0	0	1.03827	10.0375	24.519	32.2	34.1	42.6	43.8	2	2	56.2	2	2.667	36.0248
WSC 93	Uganda	East Africa	1549.14	44.5611	583.726	4082.75	994.637	4675.28	23.9424	0	10.8244	38.4916	1133.4	0.603243	0.185246	363.643	0	0	14.5653	29.258	33.6	35.8	44.8	46.2	2	1.333	150	1	2	37.5
WSC 94	Uganda	East Africa	1549.6	43.3134	566.389	3974.68	1042.59	4705.96	19.213	39.6653	6.5271	42.061	1215.73	0.345926	0.222492	377.751	0	0.915369	12.5828	22.772	33	35.8	42.9	46.1	3	2	113.9	2	2.333	39.697
WSC 95	Uganda	East Africa	1587.57	57.3891	596.431	3831.31	1140.14	4944.6	19.834	61.9086	5.94531	39.9287	1126.9	0.844989	1.01954	301.719	0	0	11.5297	21.252	31.2	35.8	43.3	43	2	2	173	1.333	1.667	37.8205
WSC 96	Ethiopia	East Africa	1606.06	45.042	551.891	3654.38	1147.81	4025.37	15.2698	34.7368	6.31991	40.9731	1184.19	0.61953	0.569282	389.248	0	2.72387	8.80575	25.861	31.6	36.4	41.8	44.5	2	2	115.6	1.667	2.333	40.8228
WSC 97	Ethiopia	East Africa	1807.94	49.9343	561.285	4008.8	1075.37	3739.31	16.9547	38.5508	5.01406	38.377	1152.87	0.603097	0.276841	468.172	0	0.552378	12.709	24.822	32	36.6	43.3	45.3	2	1.667	134.8	2	2.333	41.5625
WSC 98	Ethiopia	East Africa	1837.18	21.4652	286.696	4040.54	1074.63	3865.02	19.883	52.6718	9.8132	40.1346	1169.84	0.620783	0.362625	105.665	0	1.83824	10.938	37.243	32.3	36.2	44.9	43.2	2	2	186.3	2	1.333	33.7461
WSC 99	Ethiopia	East Africa	1621.34	16.6093	277.521	3724.36	1093.78	3578.9	17.2871	77.0434	7.24012	39.3213	1167.63	0.686454	0.92745	201.868	0	0.987953	14.505	28.957	32	35.6	43.5	41	3	2.333	150.1	1.667	2	28.125
WSC 100	Kenya	East Africa	1459.98	12.041	286.651	3216.49	1040.85	3656.5	14.7386	51.879	9.37894	39.1615	1143.87	0.43463	1.93472	187.104	5.02392	0.500592	11.6743	29.714	33.6	36.2	43.9	42.3	3	2.667	124	1.333	2	25.8929
WSC 101	Kenya	East Africa	1461.41	25.5095	598.915	3118.66	890.631	3647.62	14.2617	35.0474	4.48955	40.5345	1123.45	0.294537	0.0198478	211.139	0	1.45627	10.0845	27.182	34.2	36	42.9	41.8	3	1.667	101.3	2	2.333	22.2222
WSC 102	Kenya	East Africa	1541.6	45.1558	521.772	3413.58	997.485	3025.84	14.5183	40.4861	5.45425	41.4913	1196.93	0.672439	0.129887	398.95	0	0	11.9723	22.729	31.5	35.9	44.2	43.8	2	2	153.3	1.333	2.333	39.0476
WSC 103	Zimbabwe	South Africa	1650.37	51.5446	600.348	3282.82	1046.23	3054.91	17.9597	40.8789	5.28657	39.7865	1141.59	0.838627	0.263498	435.142	0	0.51437	12.9872	18.219	32	34.8	42.3	44.4	3	1.667	112.1	1.333	2	38.75
WSC 104	Zimbabwe	South Africa	1577.85	41.9696	633.129	3133.38	986.394	3350.21	15.3132	36.0609	4.17543	36.9141	1111.35	0.224761	0.245153	339.144	0	0.502837	9.42375	18.191	34	35.4	42.4	43.6	3	2	156.1	1.333	2.333	28.2353
WSC 105	Zimbabwe	South Africa	1448.88	42.6156	636.187	2934.96	984.926	2903.59	11.9513	38.6707	6.95217	35.4296	1070.42	1.20036	0.196285	313.65	0	1.05289	11.7555	29.131	32.7	34.5	42.2	45.3	3	2	180.7	1	2.333	38.5321
WSC 106	Tanzania	East Africa	1481.47	67.3157	360.712	3390.57	973.37	3451.82	16.9391	50.5008	8.77512	39.2599	1197.24	0.284805	1.36747	336.646	0	0	11.0117	18.665	31.5	35.2	44.9	44	3	2.333	164	1	2	39.6825
WSC 107	Tanzania	East Africa	1715.33	57.4721	323.964	4243.4	1053.3	3896.08	24.1723	49.5753	8.46201	37.8224	1148.84	0.262685	0.258862	424.672	0	0	11.3948	19.602	30.2	35.5	43	43.8	3	2.667	131.7	1.667	2.333	45.0331

## Sheet: Table S3
Table S3. Seed mineral contents (mg/kg) of Al, B, Ba, Cu and Fe of the entire sorghum accessions evaluated under irrigated conditions. The mean values of all accessions of each region of origin are shown.
Variate: AL			Variate: B			Variate: Ba			Variate: Cu			Variate: Fe
North Africa	86.02	ac	North Africa	12.12	b	North Africa	1.3551	a	North Africa	5.739	ab	North Africa	45.16	b
South Africa	37.31	ab	South Africa	22.56	c	South Africa	0.2764	a	South Africa	5.072	ab	South Africa	52.36	bc
East Africa	36.7	ab	East Africa	24.54	c	East Africa	0.8552	a	East Africa	7.539	b	East Africa	47.92	bc
West Africa	33.45	a	West Africa	26.9	c	West Africa	0.5331	a	West Africa	5.19	ab	West Africa	38.25	ab
Central Africa	53.65	abc	Central Africa	23.65	c	Central Africa	1.0115	a	Central Africa	6.231	ab	Central Africa	48.47	bc
South Asia	40.39	ab	South Asia	6.29328	a	South Asia	1.6312	a	South Asia	7.089	b	South Asia	55.86	c
East Asia	40.5	ab	East Asia	22.2	c	East Asia	0.6043	a	East Asia	4.91	a	East Asia	31.61	a
West Asia	213.11	d	West Asia	23.48	bc	West Asia	0.4369	a	West Asia	5.878	ab	West Asia	69.44	c
Africa	71.3	b		23.18	b		1.17	a		5.89	a		46.2	a
Asia	47	a		12.94	a		0.67	a		6.01	a		45.9	a
Grand mean	63.2			7.25			0.95			5.95			46.1
F Prob	0.804			<.001			0.959			0.045			<.001
SED ±	107.31			2.711			4.315			4.202			5.091
*Location means followed by different letters are significantly different at P<0.05, Tukey test. *Values followed by different letters are significantly different at P < 0.05, Tukey’s test, SED±: standard error of differences.
* SED±: standard error of differences.

## Sheet: Table S4
Table S4. Seed mineral contents (mg/kg) of Si, Ca, K, Mg, Mn and Zn of the entire sorghum accessions evaluated under irrigated conditions. The mean values of all accessions of each region of origin are shown.
Variate: Si			Variate: Ca			Variate: K			Variate: Mg			Variate: Mn			Variate: Zn
North Africa	578.3	c	North Africa	521.328	ab	North Africa	3828	ce	North Africa	1535	ab	North Africa	15.31	ab	North Africa	41.117	a
South Africa	559.7	c	South Africa	245.942	ab	South Africa	2982	a	South Africa	1579	abc	South Africa	17.09	abc	South Africa	21.393	a
East Africa	456.7	a	East Africa	313.881	ab	East Africa	3942	e	East Africa	1615	abc	East Africa	18.36	ac	East Africa	NA	a
West Africa	546.1	abc	West Africa	383.041	ab	West Africa	3163	ab	West Africa	1703	abc	West Africa	22.59	c	West Africa	NA	a
Central Africa	573.5	bc	Central Africa	277.036	ab	Central Africa	3364	abc	Central Africa	1585	abc	Central Africa	19.22	abc	Central Africa	26.235	a
South Asia	472	ab	South Asia	161.102	ab	South Asia	3232	ab	South Asia	1710	ac	South Asia	18.65	ac	South Asia	22.041	a
East Asia	442.8	a	East Asia	191.844	ab	East Asia	3472	bcd	East Asia	1507	ab	East Asia	17.74	ac	East Asia	70.687	a
West Asia	617.9	bc	West Asia	155.803	a	West Asia	3620	abcde	West Asia	1468	a	West Asia	13.14	a	West Asia	NA	a
Africa	559.7	b		348.246	a	Africa	3700	b		1558	a		16.31	a	Africa	33.663	a
Asia	464.8	a		169.583	b	Asia	3351	a		1613	a		18.05	b	Asia	59.337	b
Grand mean	527.4			276.781			3588			1575			16.91			45.698
F Prob	0.295			<.001			<.001			<.001			<.001			0.332
SED ±	140.59			19.1132			555.2			198.2			3.953			10.596
*Location means followed by different letters are significantly different at P<0.05, Tukey test. *Values followed by different letters are significantly different at P < 0.05, Tukey’s test, SED±: standard error of differences.
* SED±: standard error of differences.

## Sheet: Table S5
Table S5. Seed mineral contents (mg/kg) of Se, Na, P, Mo and S of the entire sorghum accessions evaluated under irrigated conditions. The mean values of all accessions of each region of origin are shown.
Variate: Se			Variate: Na			Variate:P			Variate: Mo			Variate:S
North Africa	1.48094	a	North Africa	449.3	b	North Africa	3489	abcde	North Africa	0.4147	ab	North Africa	904.1	ab
South Africa	1.04449	a	South Africa	882.4	c	South Africa	3225	a	South Africa	0.5016	abc	South Africa	989.1	abc
East Africa	1.25162	a	East Africa	847	c	East Africa	3750	bdf	East Africa	0.5143	abc	East Africa	1039.8	ac
West Africa	0.786769	a	West Africa	836.4	c	West Africa	3465	abcd	West Africa	0.6546	abcd	West Africa	949.2	abc
Central Africa	NA	NA	Central Africa	662.5	bc	Central Africa	3562	abcdef	Central Africa	0.9717	acd	Central Africa	1092.7	ac
South Asia	1.39108	a	South Asia	22.7	a	South Asia	3405	abc	South Asia	0.6538	ac	South Asia	982.6	ac
East Asia	1.25101	a	East Asia	741.6	c	East Asia	3287	abc	East Asia	0.8831	ad	East Asia	956.2	abc
West Asia	NA	NA	West Asia	915.8	bc	West Asia	3268	ab	West Asia	0.4111	a	West Asia	839.7	a
Africa	1.14095	a		575	b		3492	b		0.467	b		939	a
Asia	1.32105	a		328	a		3349	a		0.744	a		966	a
Grand mean	7.2059			468			3445			0.556			947.6
F Prob	0.451243			0.025			<.001			0.032			<.001
SED ±	0.0886934			459.3			459			0.534			150.77
*Location means followed by different letters are significantly different at P<0.05, Tukey test. *Values followed by different letters are significantly different at P < 0.05, Tukey’s test, SED±: standard error of differences.
* SED±: standard error of differences.

## Sheet: Table S6
Table S6. Protein content (%), thousand kernel weight (TKW/g), and plant height (PH/cm) of the entire sorghum accessions evaluated under irrigated conditions and drought resistance score (DR_A) at 4 and 10 days (DR_B) after irrigation. The mean values of all accessions of each region of origin are shown.
Variate: Protein			Variate: TKW			Variate: PH			Variate: DR_A			Variate: DR_B
North Africa	10.46	b	North Africa	28.17	ce	North Africa	121.4	b	North Africa	2.404	c	North Africa	2.047	be
South Africa	10.52	b	South Africa	22.64	bcd	South Africa	138	cd	South Africa	2.026	b	South Africa	1.769	abcd
East Africa	11.94	c	East Africa	25.94	cde	East Africa	134.9	c	East Africa	2.564	cd	East Africa	2.051	bde
West Africa	10.93	bc	West Africa	18.44	ab	West Africa	163.9	e	West Africa	3.067	e	West Africa	2.2	ef
Central Africa	12.2	c	Central Africa	23.28	abcde	Central Africa	151.1	cde	Central Africa	1.333	a	Central Africa	1.333	a
South Asia	11.88	c	South Asia	22.46	bcd	South Asia	159.5	e	South Asia	1.893	b	South Asia	1.762	bc
East Asia	10.64	b	East Asia	17.17	a	East Asia	150.4	de	East Asia	2.681	de	East Asia	2.42	f
West Asia	9.06	a	West Asia	22.45	abc	West Asia	95.2	a	West Asia	1.5	ab	West Asia	1.5	ab
Africa	10.736	a	Africa	26.7	b	Africa	128.2	a	Africa	2.1446	b	Africa	1.994	a
Asia	11.232	b	Asia	20.17	a	Asia	153.1	b	Asia	2.02467	a	Asia	2.038	a
Grand mean	10.908			24.519			136.5			2			2.008
F Prob	<.001			<.001			<.001			<.001			<.001
SED ±	0.6463			1.4412			17.28			0.1			0.3981
*Location means followed by different letters are significantly different at P<0.05, Tukey test. *Values followed by different letters are significantly different at P < 0.05, Tukey’s test, SED±: standard error of differences.
* SED±: standard error of differences.

## Sheet: Table S7
Table S7. Leaf temperature (°C) at 0 (TM_0DAI), 4 (TM_4DAI) and 6 (TM_6DAI), withered index score at 4 (WI_4DAI) and 6 (WI_6DAI) days after irrigation of the entire sorghum accessions. The Mean values of all accessions of each region of origin are shown.
Variate: LTm_0DAI			Variate: LTm_4DAI			Variate: LTm_6DAI			Variate: LTm_10DAI			Variate: WI_4DAI			Variate: WI_6DAI
North Africa	32.23	ab	North Africa	35.62	b	North Africa	42.98	abc	North Africa	43.73	a	North Africa	2.273	a	South Africa	1.282	a
South Africa	32.26	abcd	South Africa	35.58	ab	South Africa	42.71	a	South Africa	44.01	a	South Africa	2.41	a	South Asia	1.507	bd
East Africa	32.47	abcd	East Africa	35.6	ab	East Africa	43.31	abcd	East Africa	44.16	a	East Africa	2.128	a	East Africa	1.615	bde
West Africa	33.26	ad	West Africa	35.45	ab	West Africa	42.27	a	West Africa	43.55	a	West Africa	2.2	a	West Africa	1.867	ef
Central Africa	32.37	abcd	Central Africa	35.41	ab	Central Africa	44.34	bd	Central Africa	43.71	a	Central Africa	2.583	a	Central Africa	2	f
South Asia	32.26	abc	South Asia	35.51	ab	South Asia	42.99	abc	South Asia	43.73	a	South Asia	2.253	a	North Africa	1.574	bd
East Asia	32.77	acd	East Asia	35.63	ab	East Asia	43.29	abcd	East Asia	43.39	a	East Asia	2.159	a	East Asia	1.348	abc
West Asia	32.14	a	West Asia	34.9	a	West Asia	42.95	ab	West Asia	43.33	a	West Asia	2.333	a	West Asia	1.333	ab
Africa	32.3	a	Africa	35.6	a	Africa	43	a	Africa	43.8	a	Africa	2.28	a	Africa	1.573	b
Asia	32.5	a	Asia	35.5	a	Asia	43.1	a	Asia	43.6	a	Asia	2.215	a	Asia	1.431	a
Grand mean	32.4			35.6			43		43.7				2.259			1.527
F Prob	0.027			0.055			0.356		0.589				0.004			<.001
SED ±	1.24			0.59			1.55		2.28				0.4713			0.3259
*Location means followed by different letters are significantly different at P<0.05, Tukey test. *Values followed by different letters are significantly different at P < 0.05, Tukey’s test, SED±: standard error of differences.
* SED±: standard error of differences.

## Sheet: Table S8
Table S8. Plant height (PH/cm), thousand kernels weigh (TKW/g), protein content (%), drought resistance score (DR_A) at 4 and 10 days (DR_B) after irrigation, withered index score (WI_4DAI) at 4 days after irrigation, Ca, Zn, Si, P, K, B and Na (mg/kg) of nine Asian and African accessions recoverd from drought stress after 3 and 5 weeks from re-irrigation.
Locations	Country	Accessions	PH	TKW	Protein	DR_A	DR_B	WI_4DAI	Ca	Zn	Si	P	K	B	Na
Asia	Japan	WSC 01	160.778	16.787	10.2035	3	3	3	92.5665	13.9899	382.478	2456.05	2510.32	51.7231	1147.04
Asia	Japan	WSC 06	172.556	15.286	8.49625	3.66667	3.33333	2	156.675	14.6987	413.454	2310.92	3835.68	48.5249	1199.68
Asia	Japan	WSC 07	126.667	11.554	11.173	4	4	2.33333	454.395	26.9257	437.441	3576.47	3244.22	48.8191	1175.27
Asia	Nepal	WSC 52	134.556	21.591	12.8012	1	1	2	253.942	NA	537.692	3966.65	3272.09	39.0581	1121.1
Asia	Nepal	WSC 53	102.333	21.795	8.32475	1.33333	1.33333	1.66667	163.191	NA	564.545	2263.17	3660.05	38.2071	1128.84
Africa	Chad	WSC 57	174	25.746	12.2215	2	2	2.66667	191.643	38.0627	531.739	3570.72	3452.54	39.054	1059.68
Africa	Sudan	WSC 84	174.889	22.921	10.7342	2.33333	1.66667	2.66667	210.161	4.87016	485.792	3802.29	3609.04	38.6108	1087.73
Africa	Sudan	WSC 85	211.111	24.661	14.8315	3.33333	2.66667	3	287.194	NA	557.568	3885	3947.41	42.4425	1172.86
Africa	Tanzania	WSC 107	131.667	19.602	11.3948	3	2.66667	2.33333	424.672	NA	323.964	4243.4	3896.08	37.8224	1148.84
Average Africa			128.2	26.7	10.736	2.1446	1.994	2.28	348.246	33.663	559.7	3492	3700	23.18	575
Average Asia			153.1	20.17	11.232	2.02467	2.038	2.215	169.583	59.337	464.8	3349	3351	12.94	328
*NA: not available.

## Sheet: Table S9
Table S9. The complete list of SNP markers significantly associated with phenotypes, alleles, chromosome, position, method, trait, -log10 values, R2, LOD score, pleiotropy markers in the entire sorghum population.
SNP	Alleles	Chromosome	Position (bp)	Method	Trait	-log10(P)'	R2 (%)	LOD score	Pleiotropy markers
2658684|F|0-19	T>C	1	379200	mrMLM	Mg	4.1701	8.6827	3.4478
2658844|F|0-13	C>A	2	59225230	mrMLM	Mg	4.8321	9.7099	4.0768	Mg and P
2648420|F|0-18	T>G	2	3839728	mrMLM	Mg	3.885	8.843	3.1785
1948306|F|0-46	A>G	4	41120890	mrMLM	Mg	3.9826	10.1228	3.2706
2647439|F|0-47	G>A	6	44885743	mrMLM	Mg	3.7318	9.8349	3.0343
2658844|F|0-13	C>A	2	59225230	FASTmrMLM	Mg	5.1627	9.0089	4.3925
1885809|F|0-23	G>A	4	63449942	FASTmrMLM	Mg	5.1362	18.805	4.3672
6434476|F|0-45	C>A	2	13780781	mrMLM	Al	10.4239	16.7515	9.4964
2021354|F|0-6	A>G	2	77014471	mrMLM	Al	4.4077	11.9767	3.673
2647933|F|0-23	T>C	9	634788	mrMLM	Al	3.8131	11.7453	3.1108
19031410|F|0-23	A>G	10	7495755	mrMLM	Al	4.8831	10.3022	4.1254	Al and Zn
6434476|F|0-45	C>A	2	13780781	FASTmrMLM	Al	7.8314	12.6809	6.9678
15010013|F|0-8	C>G	2	62350983	mrMLM	Si	4.1823	28.2487	3.4593
1886809|F|0-20	G>A	2	69779643	mrMLM	Si	7.1835	8.5376	6.3393
3625441|F|0-64	T>C	4	55643658	mrMLM	Si	5.2721	8.8497	4.4972
2645032|F|0-55	G>T	5	71680908	mrMLM	Si	5.4347	5.1993	4.653
2657286|F|0-16	A>G	6	6399154	mrMLM	Si	7.4938	6.9893	6.6401
6434927|F|0-29	G>A	8	58132627	mrMLM	Si	3.8476	6.3543	3.1433
1886809|F|0-20	G>A	2	69779643	FASTmrMLM	Si	7.4496	9.3817	6.5972
3625441|F|0-64	T>C	4	55643658	FASTmrMLM	Si	4.0989	4.9931	3.3804
2657286|F|0-16	A>G	6	6399154	FASTmrMLM	Si	7.5619	12.2338	6.7062
2648924|F|0-21	A>G	10	4496616	FASTmrMLM	Si	3.7008	5.3645	3.0052
2658684|F|0-19	T>C	1	379200	mrMLM	P	5.2561	9.7654	4.4819
2011934|F|0-25	T>C	2	12509043	mrMLM	P	4.2819	10.2367	3.5537
2658844|F|0-13	C>A	2	59225230	mrMLM	P	4.2229	5.9034	3.4978
2659789|F|0-57	T>C	3	3204765	mrMLM	P	6.1601	13.8882	5.3503
2657608|F|0-8	C>A	3	64702136	mrMLM	P	7.11	11.1032	6.2681
3627535|F|0-11	C>A	8	62111707	mrMLM	P	5.1543	11.5316	4.3845
2011934|F|0-25	T>C	2	12509043	FASTmrMLM	P	4.2956	5.8918	3.5666
2659789|F|0-57	T>C	3	3204765	FASTmrMLM	P	5.5978	10.9262	4.8095
2657608|F|0-8	C>A	3	64702136	FASTmrMLM	P	5.0184	5.372	4.2546
2665428|F|0-13	C>G	4	59630355	FASTmrMLM	P	4.0031	4.6745	3.2899
1880435|F|0-27	C>T	8	5651595	FASTmrMLM	P	3.904	1.8548	3.1965
3627535|F|0-11	C>A	8	62111707	FASTmrMLM	P	5.5945	7.7638	4.8063
1909917|F|0-54	T>C	2	10329326	mrMLM	K	4.2743	10.1229	3.5465
1939054|F|0-24	G>A	2	69611223	mrMLM	K	4.0069	7.1934	3.2935
15005955|F|0-10	T>A	6	49087990	mrMLM	K	5.5573	14.045	4.7706
41825533|F|0-41	A>C	8	60362062	mrMLM	K	4.3257	12.3867	3.5952	K and Mn
1881854|F|0-19	T>C	5	1730107	FASTmrMLM	K	3.9486	9.1813	3.2385
6434067|F|0-66	T>C	10	3949645	FASTmrMLM	K	3.8547	7.964	3.15
2647129|F|0-67	A>G	2	8093540	mrMLM	Mn	8.2648	12.9308	7.3892
1942229|F|0-42	T>C	3	55904157	mrMLM	Mn	5.3823	6.0482	4.6028
2661041|F|0-53	C>T	4	57737815	mrMLM	Mn	8.5731	8.7384	7.6893
2208480|F|0-19	G>A	4	66999745	mrMLM	Mn	5.9031	17.7102	5.1029
41825533|F|0-41	A>C	8	60362062	mrMLM	Mn	4.2701	5.7879	3.5425
2651178|F|0-45	C>G	10	5627932	mrMLM	Mn	4.9694	6.1661	4.2078
2647021|F|0-25	T>C	1	57209191	FASTmrMLM	Mn	3.7577	2.4538	3.0587
2652203|F|0-67	C>G	2	7774164	FASTmrMLM	Mn	4.1948	3.3111	3.4712
2647129|F|0-67	A>G	2	8093540	FASTmrMLM	Mn	6.3396	9.1838	5.5234
2663332|F|0-12	C>T	2	59467307	FASTmrMLM	Mn	6.4998	6.5318	5.678
2649633|F|0-45	T>C	4	54445824	FASTmrMLM	Mn	5.3768	10.1706	4.5975
2647371|F|0-44	A>G	4	63052223	FASTmrMLM	Mn	4.8609	9.5392	4.1042
2208480|F|0-19	G>A	4	66999745	FASTmrMLM	Mn	5.382	10.8913	4.6025
41825533|F|0-41	A>C	8	60362062	FASTmrMLM	Mn	4.1333	4.1254	3.413
1988643|F|0-58	C>T	1	23271056	mrMLM	Fe	6.5544	18.5211	5.7307
8552823|F|0-35	A>C	1	3513442	mrMLM	Fe	3.996	5.7883	3.2832
2661315|F|0-8	C>T	2	1014651	mrMLM	Fe	5.2318	12.8545	4.4586
2646127|F|0-43	G>A	3	57172331	mrMLM	Fe	5.0432	17.55	4.2783
8552823|F|0-35	A>C	1	3513442	FASTmrMLM	Fe	3.996	3.8616	3.2832
1988643|F|0-58	C>T	1	23271056	FASTmrMLM	Fe	6.5544	14.7117	5.7307
2661315|F|0-8	C>T	2	1014651	FASTmrMLM	Fe	5.2318	8.9214	4.4586
2646127|F|0-43	G>A	3	57172331	FASTmrMLM	Fe	5.0432	12.8271	4.2783
2665434|F|0-29	C>A	1	77073183	mrMLM	B	8.4359	23.109	7.5557	B and Na
2655071|F|0-19	T>G	3	68322005	mrMLM	B	4.3724	8.8348	3.6395	B and Na
6432131|F|0-18	C>T	6	53317213	mrMLM	B	4.8669	14.7723	4.11
2665434|F|0-29	C>A	1	77073183	FASTmrMLM	B	8.4359	21.2261	7.5557
2655071|F|0-19	T>G	3	68322005	FASTmrMLM	B	4.3724	5.7188	3.6395
6432131|F|0-18	C>T	6	53317213	FASTmrMLM	B	4.8669	10.8459	4.11
1935061|F|0-39	C>T	3	6897682	mrMLM	Na	6.1953	16.5531	5.3842
2655071|F|0-19	T>G	3	68322005	mrMLM	Na	3.7143	7.1114	3.0179
2655457|F|0-45	C>T	8	60393157	mrMLM	Na	3.8453	6.2742	3.1411
2665434|F|0-29	C>A	1	77073183	FASTmrMLM	Na	5.1043	8.4823	4.3367
15004895|F|0-44	A>G	3	4997691	FASTmrMLM	Na	5.1532	10.0797	4.3834
1916533|F|0-13	G>A	9	56843969	FASTmrMLM	Na	4.0032	3.5421	3.29
1891030|F|0-41	A>G	1	13827558	mrMLM	Mo	4.6584	22.4313	3.9113
2651520|F|0-19	G>A	1	69400335	mrMLM	Mo	4.2362	0.995	3.5104
2656369|F|0-67	G>A	1	9512651	mrMLM	Mo	7.2258	14.588	6.3802
2205659|F|0-18	T>G	1	5090595	mrMLM	Mo	3.839	2.6301	3.1352
2651903|F|0-26	T>C	3	62675127	mrMLM	Mo	4.2244	4.1049	3.4992
1895092|F|0-33	G>T	3	51536474	mrMLM	Mo	4.4205	2.7266	3.6851
39072207|F|0-22	A>G	4	66607870	mrMLM	Mo	10.7203	9.4093	9.7865
2682127|F|0-5	A>C	4	54341258	mrMLM	Mo	7.0357	3.6001	6.1961
2001140|F|0-64	A>C	7	64968893	mrMLM	Mo	3.8689	0.0107	3.1634
2652850|F|0-29	A>T	7	63225163	mrMLM	Mo	5.6375	0.1751	4.8476
1983796|F|0-43	A>G	9	5639560	mrMLM	Mo	3.8392	15.9652	3.1354
1931878|F|0-34	C>A	3	69195699	FASTmrMLM	Mo	3.9088	4.8917	3.201
2663376|F|0-9	T>C	1	76156744	mrMLM	Ca	9.9484	13.2531	9.0313
2650474|F|0-21	A>C	5	65862038	mrMLM	Ca	4.3705	6.2302	3.6377
18734434|F|0-5	C>A	7	63031736	mrMLM	Ca	6.3839	10.9175	5.5661
2688400|F|0-23	A>C	7	1982455	mrMLM	Ca	9.1578	11.6687	8.2592
2645273|F|0-27	T>A	8	1158145	mrMLM	Ca	3.9907	3.9421	3.2782
2650717|F|0-9	A>C	9	10749106	mrMLM	Ca	7.1365	10.8171	6.2937
4375898|F|0-64	T>G	10	60146586	mrMLM	Ca	4.0279	4.1057	3.3134
2645079|F|0-44	G>C	1	25180614	FASTmrMLM	Ca	4.0048	2.7669	3.2915
4375543|F|0-10	T>C	1	58557543	FASTmrMLM	Ca	4.0621	1.523	3.3457	Ca and TKW
2646191|F|0-16	C>T	2	2896401	FASTmrMLM	Ca	4.1269	3.633	3.4069
2657778|F|0-28	A>T	2	61742950	FASTmrMLM	Ca	4.8536	2.3672	4.0973
2688400|F|0-23	A>C	7	1982455	FASTmrMLM	Ca	6.4306	6.7689	5.6112
18734434|F|0-5	C>A	7	63031736	FASTmrMLM	Ca	6.2706	8.1528	5.4568
2645273|F|0-27	T>A	8	1158145	FASTmrMLM	Ca	3.9684	3.0412	3.2572
2225516|F|0-67	C>T	10	53332696	FASTmrMLM	Ca	4.4149	3.315	3.6798
2683191|F|0-37	G>A	1	21915857	mrMLM	Zn	4.4558	9.7668	3.7186
2675912|F|0-28	C>G	3	63505500	mrMLM	Zn	5.8973	20.3127	5.0973
1949187|F|0-67	G>C	3	61600735	mrMLM	Zn	7.9105	20.0413	7.0447
2656935|F|0-8	G>A	9	42995248	mrMLM	Zn	7.4693	20.8175	6.6163
2667340|F|0-26	A>G	9	57745182	mrMLM	Zn	4.6675	8.0458	3.9199
2652211|F|0-47	G>T	9	3928970	mrMLM	Zn	4.0696	6.5822	3.3528
1949187|F|0-67	G>C	3	61600735	FASTmrMLM	Zn	4.7541	14.0398	4.0024
2655075|F|0-10	T>C	7	2433795	FASTmrMLM	Zn	3.7042	2.5252	3.0084
2659275|F|0-24	A>G	9	5113383	FASTmrMLM	Zn	4.1562	4.4102	3.4346
2667340|F|0-26	A>G	9	57745182	FASTmrMLM	Zn	8.0524	13.3867	7.1826
19031410|F|0-23	A>G	10	7495755	FASTmrMLM	Zn	3.7818	5.8618	3.0814
1974957|F|0-27	G>T	10	59850785	FASTmrMLM	Zn	6.8766	12.064	6.0421
7290104|F|0-9	C>G	2	2757754	mrMLM	Se	4.0903	15.6211	3.3723
3933092|F|0-30	G>C	5	64281737	mrMLM	Se	4.1943	7.4448	3.4707
1929191|F|0-22	T>C	8	61174907	mrMLM	Se	5.0862	24.468	4.3194
2651971|F|0-13	G>T	4	51772370	FASTmrMLM	Se	6.0997	9.4644	5.2921
2646351|F|0-43	C>G	4	59112557	FASTmrMLM	Se	5.7705	16.5058	4.9754
2651137|F|0-65	T>A	8	61643209	FASTmrMLM	Se	5.7296	7.0273	4.9361
1914746|F|0-20	C>A	1	24771019	mrMLM	Protein	3.7139	12.0239	3.0175
1992542|F|0-22	A>G	3	54403303	mrMLM	Protein	7.6707	24.4603	6.8118
1940215|F|0-45	C>A	9	55934895	mrMLM	Protein	4.8735	7.5611	4.1163
1914746|F|0-20	C>A	1	24771019	FASTmrMLM	Protein	3.7139	5.2794	3.0175
1992542|F|0-22	A>G	3	54403303	FASTmrMLM	Protein	7.6707	19.9722	6.8118
1940215|F|0-45	C>A	9	55934895	FASTmrMLM	Protein	4.8735	6.4899	4.1163
15010477|F|0-23	C>G	2	49657604	mrMLM	DR_B	4.1937	19.0814	3.4701
2222595|F|0-38	C>A	8	61676810	mrMLM	DR_B	4.2903	13.0573	3.5616
2657016|F|0-50	A>G	9	40810172	mrMLM	DR_B	4.1003	14.8519	3.3818
1938349|F|0-68	T>A	8	58631399	FASTmrMLM	DR_B	3.9217	8.0629	3.2131
1924352|F|0-15	G>A	1	6685479	mrMLM	WI_6DAI	4.9624	7.9576	4.2011
6432124|F|0-13	G>C	1	65249453	mrMLM	WI_6DAI	6.4131	7.7108	5.5943
2657527|F|0-17	G>C	4	60751953	mrMLM	WI_6DAI	5.4489	9.8778	4.6666
2651139|F|0-39	C>G	6	51500420	mrMLM	WI_6DAI	5.1904	12.3273	4.419
2659406|F|0-51	C>T	7	6531922	mrMLM	WI_6DAI	5.434	8.6006	4.6523
2644688|F|0-13	C>T	10	1132724	mrMLM	WI_6DAI	8.5283	20.3479	7.6456
1924352|F|0-15	G>A	1	6685479	FASTmrMLM	WI_6DAI	4.3327	5.2754	3.6018
6432124|F|0-13	G>C	1	65249453	FASTmrMLM	WI_6DAI	5.3125	5.4689	4.5359
2657527|F|0-17	G>C	4	60751953	FASTmrMLM	WI_6DAI	4.062	6.1732	3.3456
2659406|F|0-51	C>T	7	6531922	FASTmrMLM	WI_6DAI	4.9448	7.5771	4.1843
2644688|F|0-13	C>T	10	1132724	FASTmrMLM	WI_6DAI	7.5974	16.9399	6.7406
1958903|F|0-55	A>G	3	61536330	mrMLM	PH	4.5781	8.6043	3.8349
2647141|F|0-64	G>T	4	51656119	mrMLM	PH	3.9898	14.6683	3.2774
2652363|F|0-15	G>A	4	13414144	mrMLM	PH	6.367	12.4545	5.5498
2656052|F|0-46	G>A	4	55853445	mrMLM	PH	4.071	12.3586	3.3541
5339318|F|0-38	G>A	9	47704825	mrMLM	PH	4.7269	8.9159	3.9765
1907159|F|0-68	C>G	10	4068575	mrMLM	PH	5.3102	5.1877	4.5337
1958903|F|0-55	A>G	3	61536330	FASTmrMLM	PH	4.0899	5.0383	3.3719
2652363|F|0-15	G>A	4	13414144	FASTmrMLM	PH	6.1887	9.7359	5.3779
2705072|F|0-22	T>C	8	58758611	FASTmrMLM	PH	3.9949	4.7279	3.2822
5339318|F|0-38	G>A	9	47704825	FASTmrMLM	PH	5.0155	6.7113	4.2518
1907159|F|0-68	C>G	10	4068575	FASTmrMLM	PH	6.9896	7.026	6.1515
4375543|F|0-10	T>C	1	58557543	mrMLM	TKW	3.7179	7.5647	3.0213
2648549|F|0-43	A>G	2	14478278	mrMLM	TKW	5.5133	10.1687	4.7284
2648549|F|0-43	A>G	2	14478278	FASTmrMLM	TKW	5.2481	6.5892	4.4742

## Sheet: Table S10
Table S10. The complete list of SNP markers significantly associated with phenotypes, alleles, chromosome, position, method, trait, -log10 values, R2, LOD score, pleiotropy markers in the African accession population.
SNP	Alleles	Chromosome	Position (bp)	Method	Trait	'-log10(P)'	R2 (%)	LOD score	Pleiotropy markers
1931666|F|0-30	G>A	2	57635565	mrMLM	Mg	3.9718	30.2512	3.2604
2685923|F|0-29	T>C	2	67343707	mrMLM	Mg	4.155	8.2132	3.4335
2658561|F|0-10	T>C	5	6025222	mrMLM	Mg	3.9021	5.3582	3.1947
2685923|F|0-29	T>C	2	67343707	FASTmrMLM	Mg	3.7657	7.5099	3.0662
2658561|F|0-10	T>C	5	6025222	FASTmrMLM	Mg	3.7142	6.9445	3.0178
1881355|F|0-65	T>C	6	52419102	FASTmrMLM	Mg	4.848	10.4181	4.0919
2012254|F|0-47	G>A	1	79102720	mrMLM	Al	4.2837	11.987	3.5554
1939218|F|0-64	A>G	7	10078765	mrMLM	Al	4.2132	9.6619	3.4886
2706817|F|0-30	C>T	10	57388406	mrMLM	Al	9.8256	46.1747	8.9113
4377819|F|0-20	A>G	1	19805107	FASTmrMLM	Al	4.6556	3.2902	3.9086
2012254|F|0-47	G>A	1	79102720	FASTmrMLM	Al	4.1772	7.9393	3.4545
2651418|F|0-5	C>T	4	62502495	FASTmrMLM	Al	3.9191	2.4722	3.2107
1939218|F|0-64	A>G	7	10078765	FASTmrMLM	Al	5.0726	9.1547	4.3064
2706817|F|0-30	C>T	10	57388406	FASTmrMLM	Al	8.9043	40.9964	8.012
6435010|F|0-5	T>C	2	59198415	mrMLM	Si	3.9483	49.375	3.2382
15010013|F|0-8	C>G	2	62350983	mrMLM	Si	4.5227	18.3585	3.7822
2659442|F|0-33	A>G	8	5681427	mrMLM	Si	4.0091	8.79	3.2956
1886930|F|0-49	T>A	3	68250571	FASTmrMLM	Si	4.0121	9.8737	3.2984
2657286|F|0-16	A>G	6	6399154	FASTmrMLM	Si	5.5346	10.6654	4.7488
1929604|F|0-39	T>C	8	50152025	FASTmrMLM	Si	7.3797	19.1606	6.5294
2017839|F|0-36	A>G	2	61961270	mrMLM	P	4.6015	7.0124	3.8571
6432348|F|0-60	C>T	2	22121183	mrMLM	P	5.6294	15.0626	4.8398
1892816|F|0-48	C>T	3	11967808	mrMLM	P	3.8166	12.1633	3.1141
2657368|F|0-32	A>C	6	52064664	mrMLM	P	7.4913	27.0953	6.6377
6432348|F|0-60	C>T	2	22121183	FASTmrMLM	P	4.5067	9.7376	3.767
1892816|F|0-48	C>T	3	11967808	FASTmrMLM	P	4.1111	8.8462	3.392
2657368|F|0-32	A>C	6	52064664	FASTmrMLM	P	6.3114	18.5768	5.4962
2658616|F|0-10	G>T	2	69468590	mrMLM	K	3.9951	10.6273	3.2824
1897839|F|0-54	C>T	3	64240710	mrMLM	K	3.9756	7.2855	3.264
4375457|F|0-9	T>C	5	57766070	mrMLM	K	6.4075	18.7855	5.5889
2647933|F|0-23	T>C	9	634788	mrMLM	K	5.2071	20.8348	4.435
4375457|F|0-9	T>C	5	57766070	FASTmrMLM	K	5.45	14.0287	4.6677
2647933|F|0-23	T>C	9	634788	FASTmrMLM	K	3.9675	10.0406	3.2563
1950208|F|0-24	G>C	1	78396426	mrMLM	Mn	8.005	38.0414	7.1365
2650319|F|0-17	G>A	3	10069667	mrMLM	Mn	5.2581	10.3728	4.4838
3625466|F|0-22	G>A	4	2890291	mrMLM	Mn	4.5705	7.3547	3.8276
1881871|F|0-6	G>A	10	56204863	mrMLM	Mn	4.5412	10.6482	3.7998
1950208|F|0-24	G>C	1	78396426	FASTmrMLM	Mn	7.3898	28.3776	6.5392
2650319|F|0-17	G>A	3	10069667	FASTmrMLM	Mn	5.0881	7.5883	4.3212
3625466|F|0-22	G>A	4	2890291	FASTmrMLM	Mn	5.2942	6.4583	4.5184
1881871|F|0-6	G>A	10	56204863	FASTmrMLM	Mn	4.1311	6.4019	3.4109
2650153|F|0-15	G>C	2	64256543	mrMLM	Fe	3.8682	16.0818	3.1627
4374471|F|0-7	C>T	6	54750640	mrMLM	Fe	4.1057	10.4	3.3869
2654967|F|0-38	C>G	2	60822313	FASTmrMLM	B	4.1947	8.8104	3.4711
1948580|F|0-51	G>A	3	2531808	FASTmrMLM	B	5.4785	15.874	4.695
1916115|F|0-61	C>T	9	1292174	FASTmrMLM	B	5.078	18.2682	4.3115	B and Na
1899302|F|0-20	T>C	5	62730092	mrMLM	Na	5.1924	18.2721	4.4209
2226207|F|0-36	T>C	7	57379706	mrMLM	Na	4.893	21.2575	4.1349
1916115|F|0-61	C>T	9	1292174	mrMLM	Na	6.8305	26.8197	5.9976
2226207|F|0-36	T>C	7	57379706	FASTmrMLM	Na	7.0887	27.0431	6.2474
1916115|F|0-61	C>T	9	1292174	FASTmrMLM	Na	5.529	19.7032	4.7435
2649250|F|0-41	A>T	3	60406718	mrMLM	Mo	4.153	12.5165	3.4316
2028025|F|0-32	T>C	4	7302509	mrMLM	Mo	4.5676	10.7101	3.8249
2655758|F|0-14	G>A	7	2469304	mrMLM	Mo	4.3956	11.9169	3.6615
2226111|F|0-64	A>G	2	2732567	FASTmrMLM	Mo	5.2755	32.153	4.5005
2206691|F|0-16	G>C	1	67430474	mrMLM	Ca	4.4474	12.508	3.7107
2656798|F|0-17	T>A	2	9371817	mrMLM	Ca	4.0652	8.0389	3.3486
2660250|F|0-17	T>C	2	75844266	mrMLM	Ca	3.8438	15.3896	3.1397
2657778|F|0-28	A>T	2	61742950	mrMLM	Ca	3.9026	9.1437	3.1951
18734434|F|0-5	C>A	7	63031736	mrMLM	Ca	4.0882	14.2032	3.3703
15004895|F|0-44	A>G	3	4997691	FASTmrMLM	Ca	6.313	11.208	5.4977
1978838|F|0-19	G>T	4	7330713	FASTmrMLM	Ca	5.2291	17.6225	4.4561
2654795|F|0-19	C>G	7	60947658	FASTmrMLM	Ca	8.063	26.1138	7.1929
2645273|F|0-27	T>A	8	1158145	FASTmrMLM	Ca	6.1313	8.5311	5.3226
2647231|F|0-67	G>A	2	7387319	mrMLM	Zn	4.4348	75.7711	3.6987
2653715|F|0-68	G>C	1	67803190	FASTmrMLM	Zn	14.3969	45.719	13.3974
2646635|F|0-29	T>C	1	77752945	FASTmrMLM	Zn	6.6216	15.379	5.7956
2654038|F|0-65	A>G	3	16731366	FASTmrMLM	Zn	4.3454	11.0504	3.6139
2655114|F|0-57	G>T	6	52039682	FASTmrMLM	Zn	5.8517	14.2881	5.0534
2650878|F|0-32	C>G	4	7552246	FASTmrMLM	Se	4.474	7.0244	3.7359
1992542|F|0-22	A>G	3	54403303	mrMLM	Protein	10.6029	34.9198	9.6716
3628056|F|0-12	T>C	4	5290292	mrMLM	Protein	3.7551	7.206	3.0563
2232410|F|0-41	G>A	4	1083089	mrMLM	Protein	5.1347	9.91	4.3657
2222664|F|0-13	C>A	5	14927087	mrMLM	Protein	4.5417	13.5424	3.8003
1940215|F|0-45	C>A	9	55934895	mrMLM	Protein	4.2709	6.51	3.5432
1992542|F|0-22	A>G	3	54403303	FASTmrMLM	Protein	10.4372	36.1826	9.5094
2232410|F|0-41	G>A	4	1083089	FASTmrMLM	Protein	3.7641	7.2178	3.0647
3628056|F|0-12	T>C	4	5290292	FASTmrMLM	Protein	3.9703	4.4976	3.259
2222664|F|0-13	C>A	5	14927087	FASTmrMLM	Protein	4.1976	8.8487	3.4738
1940215|F|0-45	C>A	9	55934895	FASTmrMLM	Protein	4.7785	4.8472	4.0257
10824277|F|0-47	C>G	1	67219296	mrMLM	TM_6DAI	4.0081	11.5039	3.2947
2656463|F|0-57	T>A	2	54250314	mrMLM	TM_6DAI	4.6472	6.0675	3.9006
1920621|F|0-7	T>G	5	60651117	mrMLM	TM_6DAI	5.9124	44.7427	5.1118
2645066|F|0-20	C>T	8	58391904	mrMLM	TM_6DAI	4.6004	8.3908	3.8561
2667846|F|0-27	A>G	1	76636405	mrMLM	DR_B	7.8385	22.535	6.9747
1911412|F|0-45	G>T	1	58465518	mrMLM	DR_B	4.288	3.0505	3.5594
2011934|F|0-25	T>C	2	12509043	mrMLM	DR_B	4.2566	1.327	3.5297
2649989|F|0-11	C>T	2	67619499	mrMLM	DR_B	4.1672	3.7242	3.445
2137117|F|0-64	G>C	2	69866796	mrMLM	DR_B	5.0111	6.0819	4.2476
1975575|F|0-45	C>T	3	73825892	mrMLM	DR_B	10.2406	31.4493	9.317
2662305|F|0-36	G>C	6	45290592	mrMLM	DR_B	4.5221	5.274	3.7816
2655502|F|0-51	T>G	9	52997903	mrMLM	DR_B	4.6022	7.7585	3.8578
1906914|F|0-29	A>G	10	1420636	mrMLM	DR_B	4.8301	4.663	4.0749
1911412|F|0-45	G>T	1	58465518	FASTmrMLM	DR_B	4.1784	2.1283	3.4556
2667846|F|0-27	A>G	1	76636405	FASTmrMLM	DR_B	6.6578	21.563	5.8306
2137117|F|0-64	G>C	2	69866796	FASTmrMLM	DR_B	5.0568	4.0859	4.2913
1975575|F|0-45	C>T	3	73825892	FASTmrMLM	DR_B	10.2258	31.8597	9.3026
2662305|F|0-36	G>C	6	45290592	FASTmrMLM	DR_B	5.1258	4.2275	4.3572
2655502|F|0-51	T>G	9	52997903	FASTmrMLM	DR_B	4.922	6.2435	4.1625
1906914|F|0-29	A>G	10	1420636	FASTmrMLM	DR_B	4.7767	3.7103	4.024
15057640|F|0-34	A>C	9	57431392	mrMLM	WI_6DAI	5.2902	17.7394	4.5146
1949886|F|0-43	G>C	10	59445073	mrMLM	WI_6DAI	4.5921	15.0976	3.8482
1890251|F|0-19	A>G	3	5781675	FASTmrMLM	WI_6DAI	3.8288	4.3302e-07	3.1256
1948541|F|0-14	C>T	6	43304733	FASTmrMLM	WI_6DAI	3.7178	1.5704	3.0212
2656545|F|0-24	G>C	10	8143932	FASTmrMLM	WI_6DAI	4.4565	7.3412	3.7193
2646162|F|0-28	T>C	5	65264265	mrMLM	PH	4.6544	11.5443	3.9075
2674091|F|0-6	C>G	6	3328394	mrMLM	PH	6.0811	15.5198	5.2742
4380742|F|0-12	A>G	7	64546512	mrMLM	PH	5.4733	12.7233	4.69
1983738|F|0-10	C>T	8	62357133	mrMLM	PH	5.8737	21.7032	5.0746
2670075|F|0-29	T>C	10	14449941	mrMLM	PH	4.4248	9.204	3.6892
2646162|F|0-28	T>C	5	65264265	FASTmrMLM	PH	4.6544	8.0657	3.9075
2674091|F|0-6	C>G	6	3328394	FASTmrMLM	PH	6.0811	15.1281	5.2742
4380742|F|0-12	A>G	7	64546512	FASTmrMLM	PH	5.4733	9.5974	4.69
1983738|F|0-10	C>T	8	62357133	FASTmrMLM	PH	5.8737	17.4267	5.0746
2670075|F|0-29	T>C	10	14449941	FASTmrMLM	PH	4.4249	9.3741	3.6893
41825346|F|0-28	A>G	1	68821163	mrMLM	TKW	4.4738	23.6882	3.7357
2661119|F|0-32	C>T	4	1779817	mrMLM	TKW	9.7138	14.1022	8.802
1930961|F|0-63	A>G	5	62649676	mrMLM	TKW	5.6483	5.8179	4.858
2656269|F|0-19	G>A	7	2049181	mrMLM	TKW	4.1767	5.1556	3.454
2663501|F|0-30	C>G	9	41615015	mrMLM	TKW	5.3846	30.2728	4.605
41825346|F|0-28	A>G	1	68821163	FASTmrMLM	TKW	4.0149	18.6518	3.3011
1930961|F|0-63	A>G	5	62649676	FASTmrMLM	TKW	6.1912	9.5215	5.3803
2646761|F|0-43	A>G	7	37602460	FASTmrMLM	TKW	4.874	19.2922	4.1167
1880290|F|0-16	T>G	9	1524289	FASTmrMLM	TKW	4.4739	7.1068	3.7358
